# Supplementary material for: Transcriptomic analysis reveals the gene expression profile that specifically responds to IBA during adventitious rooting in mung bean seedlings
Source: BMC Genomics. 2016 Jan 12;17:43. doi: 10.1186/s12864-016-2372-4 (PMC4709940; doi:10.1186/s12864-016-2372-4)
Supplement: Additional file 2: — Top list of significantly up- and down-regulated GOs. (XLSX 43 kb) [file 12864_2016_2372_MOESM2_ESM.xlsx]

## Sheet: IBA6,Wat6 down-regulated
GO ID	All gene num	DEGs num	P-value	FDR	Level	Term	Type
GO:0005576	1222	232	1.4e-41	5.87e-38	2	extracellular region	cellular component
GO:0016491	1856	291	6.37e-36	1.34e-32	3	oxidoreductase activity	molecular function
GO:0009521	79	49	2.67e-35	3.74e-32	3	photosystem	cellular component
GO:0015979	192	72	3.49e-32	3.66e-29	4	photosynthesis	biological process
GO:0046906	485	119	8.81e-32	7.4e-29	4	tetrapyrrole binding	molecular function
GO:0009523	64	38	1.17e-26	8.22e-24	4	photosystem II	cellular component
GO:0009834	80	42	2.27e-26	1.36e-23	6	secondary cell wall biogenesis	biological process
GO:0044710	3304	400	1.1e-24	5.75e-22	3	single-organism metabolic process	biological process
GO:0009522	37	28	1.79e-24	8.35e-22	4	photosystem I	cellular component
GO:0020037	452	98	4.97e-22	2.09e-19	5	heme binding	molecular function
GO:0044436	299	76	1.16e-21	4.43e-19	4	thylakoid part	cellular component
GO:0009579	383	86	1.66e-20	5.44e-18	4	thylakoid	cellular component
GO:0009534	312	76	1.81e-20	5.44e-18	6	chloroplast thylakoid	cellular component
GO:0031976	312	76	1.81e-20	5.44e-18	5	plastid thylakoid	cellular component
GO:0034357	276	70	5.41e-20	1.51e-17	3	photosynthetic membrane	cellular component
GO:0009055	462	95	1.06e-19	2.78e-17	2	electron carrier activity	molecular function
GO:0042546	168	52	2.89e-19	7.15e-17	4	cell wall biogenesis	biological process
GO:0009832	142	47	7.19e-19	1.68e-16	5	plant-type cell wall biogenesis	biological process
GO:0031984	349	77	5.08e-18	1.12e-15	4	organelle subcompartment	cellular component
GO:0009535	250	63	5.65e-18	1.13e-15	6	chloroplast thylakoid membrane	cellular component
GO:0055035	250	63	5.65e-18	1.13e-15	5	plastid thylakoid membrane	cellular component
GO:0006629	1064	160	8.96e-18	1.71e-15	4	lipid metabolic process	biological process
GO:0042651	262	64	1.66e-17	3.04e-15	4	thylakoid membrane	cellular component
GO:0019748	253	62	4.51e-17	7.88e-15	4	secondary metabolic process	biological process
GO:0016758	531	98	6.34e-17	1.06e-14	5	transferase activity, transferring hexosyl groups	molecular function
GO:0071669	202	54	8.4e-17	1.36e-14	4	plant-type cell wall organization or biogenesis	biological process
GO:0071554	437	86	1.01e-16	1.57e-14	3	cell wall organization or biogenesis	biological process
GO:0016705	487	92	1.28e-16	1.92e-14	4	oxidoreductase activity, acting on paired donors,	molecular function
						with incorporation or reduction of molecular oxygen
GO:0019684	82	33	1.46e-16	2.12e-14	5	photosynthesis, light reaction	biological process
GO:0005506	489	92	1.67e-16	2.34e-14	7	iron ion binding	molecular function
GO:0016168	32	20	2.85e-15	3.85e-13	5	chlorophyll binding	molecular function
GO:0008194	320	68	3.37e-15	4.42e-13	5	UDP-glycosyltransferase activity	molecular function
GO:0016757	643	107	4.02e-15	5.11e-13	4	transferase activity, transferring glycosyl groups	molecular function
GO:0044425	5149	518	8.89e-15	1.1e-12	2	membrane part	cellular component
GO:0004497	313	66	1.28e-14	1.53e-12	4	monooxygenase activity	molecular function
GO:0043086	203	50	3.98e-14	4.64e-12	5	negative regulation of catalytic activity	biological process
GO:0005615	141	40	9.84e-14	1.12e-11	3	extracellular space	cellular component
GO:0044550	176	45	1.78e-13	1.97e-11	5	secondary metabolite biosynthetic process	biological process
GO:0044092	225	52	1.91e-13	2.05e-11	4	negative regulation of molecular function	biological process
GO:0009765	34	19	2.53e-13	2.65e-11	5	photosynthesis, light harvesting	biological process
GO:0031224	4742	476	3.28e-13	3.35e-11	3	intrinsic to membrane	cellular component
GO:0044421	174	44	5e-13	5e-11	2	extracellular region part	cellular component
GO:0044711	911	128	3.14e-12	3.07e-10	4	single-organism biosynthetic process	biological process
GO:0030244	71	26	3.23e-12	3.08e-10	9	cellulose biosynthetic process	biological process
GO:0006091	526	86	5.73e-12	5.35e-10	4	generation of precursor metabolites and energy	biological process
GO:0009699	140	37	8.56e-12	7.82e-10	6	phenylpropanoid biosynthetic process	biological process
GO:0004857	161	40	1.04e-11	9.26e-10	3	enzyme inhibitor activity	molecular function
GO:0048046	346	64	1.53e-11	1.34e-09	3	apoplast	cellular component
GO:0009698	182	42	4.14e-11	3.55e-09	5	phenylpropanoid metabolic process	biological process
GO:0016759	57	22	4.47e-11	3.68e-09	7	cellulose synthase activity	molecular function

## Sheet: IBA6,Wat6 up-regulated
GO ID	All gene num	DEGs num	P-value	FDR	Level	Term	Type
GO:0005730	378	103	2.57e-28	1.06e-24	5	nucleolus	cellular component
GO:0022613	200	70	1.11e-26	2.29e-23	4	ribonucleoprotein complex biogenesis	biological process
GO:0042254	186	67	1.98e-26	2.73e-23	5	ribosome biogenesis	biological process
GO:0009734	238	72	4.66e-23	4.81e-20	6	auxin mediated signaling pathway	biological process
GO:0071365	247	72	5.26e-22	4.35e-19	6	cellular response to auxin stimulus	biological process
GO:0016072	127	48	2.44e-20	1.68e-17	7	rRNA metabolic process	biological process
GO:0006364	124	47	5.28e-20	3.12e-17	6	rRNA processing	biological process
GO:0009755	768	141	6.67e-20	3.44e-17	5	hormone-mediated signaling pathway	biological process
GO:0009733	367	87	1.01e-19	4.64e-17	5	response to auxin stimulus	biological process
GO:0032870	816	145	4.21e-19	1.74e-16	5	cellular response to hormone stimulus	biological process
GO:0071495	842	148	4.95e-19	1.86e-16	4	cellular response to endogenous stimulus	biological process
GO:0031981	776	138	2.99e-18	1.03e-15	5	nuclear lumen	cellular component
GO:0034470	203	59	3.32e-18	1.06e-15	7	ncRNA processing	biological process
GO:0009719	1364	205	7.4e-18	2.18e-15	3	response to endogenous stimulus	biological process
GO:0009725	1235	190	1.19e-17	3.27e-15	4	response to hormone stimulus	biological process
GO:0071310	981	157	3.05e-16	7.88e-14	5	cellular response to organic substance	biological process
GO:0070887	1169	176	1.75e-15	4.26e-13	4	cellular response to chemical stimulus	biological process
GO:0070013	936	148	6.51e-15	1.43e-12	4	intracellular organelle lumen	cellular component
GO:0005634	4651	517	6.6e-15	1.43e-12	5	nucleus	cellular component
GO:0043233	937	148	7.13e-15	1.47e-12	3	organelle lumen	cellular component
GO:0034660	278	65	9.3e-15	1.83e-12	6	ncRNA metabolic process	biological process
GO:0010033	1584	218	1.24e-14	2.28e-12	4	response to organic substance	biological process
GO:0031974	961	150	1.27e-14	2.28e-12	2	membrane-enclosed lumen	cellular component
GO:0044428	1038	158	2.15e-14	3.71e-12	4	nuclear part	cellular component
GO:0016070	2943	350	1.35e-13	2.23e-11	5	RNA metabolic process	biological process
GO:0042221	2287	281	1.66e-12	2.63e-10	3	response to chemical stimulus	biological process
GO:0043228	1628	213	4.17e-12	6.16e-10	3	non-membrane-bounded organelle	cellular component
GO:0043232	1628	213	4.17e-12	6.16e-10	4	intracellular non-membrane-bounded organelle	cellular component
GO:0006396	599	96	2.12e-10	3.02e-08	6	RNA processing	biological process
GO:0010279	8	8	2.15e-09	2.97e-07	6	indole-3-acetic acid amido synthetase activity	molecular function
GO:0010467	3537	383	2.72e-09	3.63e-07	5	gene expression	biological process
GO:0030515	9	8	1.8e-08	2.32e-06	6	snoRNA binding	molecular function
GO:0008173	35	15	3.6e-08	4.5e-06	6	RNA methyltransferase activity	molecular function
GO:0018130	2786	306	4.38e-08	5.33e-06	5	heterocycle biosynthetic process	biological process
GO:0034654	2580	286	5.75e-08	6.78e-06	5	nucleobase-containing compound biosynthetic process	biological process
GO:0003677	2302	259	7.75e-08	8.9e-06	5	DNA binding	molecular function
GO:0003883	10	8	8.32e-08	9.29e-06	5	CTP synthase activity	molecular function
GO:0044271	2774	302	1.29e-07	1.4e-05	5	cellular nitrogen compound biosynthetic process	biological process
GO:0006351	2276	255	1.43e-07	1.51e-05	6	transcription, DNA-dependent	biological process
GO:0032774	2282	255	1.79e-07	1.81e-05	6	RNA biosynthetic process	biological process
GO:0019438	2870	310	1.79e-07	1.81e-05	5	aromatic compound biosynthetic process	biological process
GO:1901362	2982	320	2.04e-07	2e-05	5	organic cyclic compound biosynthetic process	biological process
GO:0004386	222	42	3.24e-07	3.04e-05	8	helicase activity	molecular function
GO:0006541	62	19	3.3e-07	3.04e-05	7	glutamine metabolic process	biological process
GO:1901605	361	59	3.32e-07	3.04e-05	5	alpha-amino acid metabolic process	biological process
GO:0005732	9	7	8.1e-07	7.28e-05	4	small nucleolar ribonucleoprotein complex	cellular component
GO:0051716	2456	267	9.14e-07	8.04e-05	3	cellular response to stimulus	biological process
GO:0009630	60	18	9.52e-07	8.19e-05	5	gravitropism	biological process
GO:0009314	617	86	1.1e-06	9.3e-05	4	response to radiation	biological process
GO:0009629	61	18	1.25e-06	9.9e-05	4	response to gravity	biological process

## Sheet: IBA24,Wat24 down-regulated
GO ID	All gene num	DEGs num	P-value	FDR	Level	Term	Type
GO:0005840	538	161	6.2e-46	2.51e-42	4	ribosome	cellular component
GO:0003735	471	147	2.14e-44	4.33e-41	3	structural constituent of ribosome	molecular function
GO:0005198	606	161	1.05e-38	1.42e-35	2	structural molecule activity	molecular function
GO:0006412	671	157	8.54e-31	8.65e-28	6	translation	biological process
GO:0030529	801	165	1.22e-25	9.85e-23	3	ribonucleoprotein complex	cellular component
GO:0044391	216	72	3.65e-24	2.46e-21	4	ribosomal subunit	cellular component
GO:0022626	198	62	2e-19	1.16e-16	5	cytosolic ribosome	cellular component
GO:0046906	485	102	7.44e-17	3.77e-14	4	tetrapyrrole binding	molecular function
GO:0016705	487	102	9.99e-17	4.5e-14	4	oxidoreductase activity, acting on paired donors,	molecular function
						with incorporation or reduction of molecular oxygen
GO:0005576	1222	193	4.33e-16	1.75e-13	2	extracellular region	cellular component
GO:0005506	489	100	1.06e-15	3.89e-13	7	iron ion binding	molecular function
GO:0020037	452	93	7.34e-15	2.48e-12	5	heme binding	molecular function
GO:0009055	462	94	1.08e-14	3.17e-12	2	electron carrier activity	molecular function
GO:0044445	243	62	1.1e-14	3.17e-12	5	cytosolic part	cellular component
GO:0016491	1856	259	1.71e-14	4.61e-12	3	oxidoreductase activity	molecular function
GO:0015934	125	40	2.23e-13	5.64e-11	5	large ribosomal subunit	cellular component
GO:0004497	313	70	2.56e-13	6.09e-11	4	monooxygenase activity	molecular function
GO:0009834	80	31	3.35e-13	7.54e-11	6	secondary cell wall biogenesis	biological process
GO:0048046	346	73	1.67e-12	3.56e-10	3	apoplast	cellular component
GO:0015935	91	32	3.13e-12	6.34e-10	5	small ribosomal subunit	cellular component
GO:0022625	96	32	1.62e-11	3.12e-09	6	cytosolic large ribosomal subunit	cellular component
GO:0051213	228	53	4.37e-11	8.04e-09	4	dioxygenase activity	molecular function
GO:0031407	79	28	5.68e-11	9.58e-09	6	oxylipin metabolic process	biological process
GO:0031408	79	28	5.68e-11	9.58e-09	7	oxylipin biosynthetic process	biological process
GO:0016165	46	20	4.55e-10	7.37e-08	6	linoleate 13S-lipoxygenase activity	molecular function
GO:0022627	62	23	1.03e-09	1.61e-07	6	cytosolic small ribosomal subunit	cellular component
GO:0009832	142	37	1.31e-09	1.96e-07	5	plant-type cell wall biogenesis	biological process
GO:0042546	168	41	1.45e-09	2.1e-07	4	cell wall biogenesis	biological process
GO:0019748	253	51	1.84e-08	2.58e-06	4	secondary metabolic process	biological process
GO:0030312	671	102	3.81e-08	4.89e-06	3	external encapsulating structure	cellular component
GO:0071554	437	74	3.83e-08	4.89e-06	3	cell wall organization or biogenesis	biological process
GO:0005618	654	100	3.86e-08	4.89e-06	4	cell wall	cellular component
GO:0043228	1628	205	7.93e-08	9.45e-06	3	non-membrane-bounded organelle	cellular component
GO:0043232	1628	205	7.93e-08	9.45e-06	4	intracellular non-membrane-bounded organelle	cellular component
GO:0016702	167	37	1.35e-07	1.57e-05	5	oxidoreductase activity, acting on single donors with	molecular function
						incorporation of molecular oxygen, incorporation of
						two atoms of oxygen
GO:0044550	176	38	1.87e-07	2.11e-05	5	secondary metabolite biosynthetic process	biological process
GO:1901576	5548	584	2.34e-07	2.56e-05	4	organic substance biosynthetic process	biological process
GO:0016042	251	48	2.55e-07	2.72e-05	5	lipid catabolic process	biological process
GO:0009058	5727	600	2.83e-07	2.94e-05	3	biosynthetic process	biological process
GO:0003682	340	59	3.88e-07	3.93e-05	3	chromatin binding	molecular function
GO:0016758	531	82	4.28e-07	4.23e-05	5	transferase activity, transferring hexosyl groups	molecular function
GO:0016701	177	37	6.3e-07	6.08e-05	4	oxidoreductase activity, acting on single donors	molecular function
						with incorporation of molecular oxygen
GO:0071669	202	40	9.88e-07	9.3e-05	4	plant-type cell wall organization or biogenesis	biological process
GO:0045735	76	21	1.67e-06	0.000153	2	nutrient reservoir activity	molecular function
GO:0044092	225	42	2.69e-06	0.000241	4	negative regulation of molecular function	biological process
GO:0019203	29	12	2.74e-06	0.000241	7	carbohydrate phosphatase activity	molecular function
GO:0008194	320	54	2.85e-06	0.000246	5	UDP-glycosyltransferase activity	molecular function
GO:0005976	497	75	3.16e-06	0.000267	5	polysaccharide metabolic process	biological process
GO:0044036	160	33	3.4e-06	0.000281	4	cell wall macromolecule metabolic process	biological process
GO:0006414	50	16	3.51e-06	0.000284	6	translational elongation	biological process

## Sheet: IBA24,Wat24 up-regulated
GO ID	All gene num	DEGs num	P-value	FDR	Level	Term	Type
GO:0009734	238	54	3.77e-20	6.2e-17	6	auxin mediated signaling pathway	biological process
GO:0071365	247	55	4.27e-20	6.2e-17	6	cellular response to auxin stimulus	biological process
GO:0009733	367	68	7.27e-20	7.03e-17	5	response to auxin stimulus	biological process
GO:0005618	654	87	1.46e-15	1.06e-12	4	cell wall	cellular component
GO:0030312	671	87	6.73e-15	3.91e-12	3	external encapsulating structure	cellular component
GO:0009725	1235	126	5.26e-13	2.27e-10	4	response to hormone stimulus	biological process
GO:0005576	1222	125	5.48e-13	2.27e-10	2	extracellular region	cellular component
GO:0009755	768	90	8.7e-13	3.15e-10	5	hormone-mediated signaling pathway	biological process
GO:0032870	816	93	1.77e-12	5.72e-10	5	cellular response to hormone stimulus	biological process
GO:0070887	1169	119	2.9e-12	8.43e-10	4	cellular response to chemical stimulus	biological process
GO:0071495	842	94	4.38e-12	1.16e-09	4	cellular response to endogenous stimulus	biological process
GO:0009719	1364	130	2.61e-11	5.93e-09	3	response to endogenous stimulus	biological process
GO:0005730	378	54	2.66e-11	5.93e-09	5	nucleolus	cellular component
GO:0071310	981	102	3.55e-11	7.36e-09	5	cellular response to organic substance	biological process
GO:0042221	2287	190	9.16e-11	1.77e-08	3	response to chemical stimulus	biological process
GO:0044391	216	37	2.19e-10	3.98e-08	4	ribosomal subunit	cellular component
GO:0022626	198	35	2.78e-10	4.74e-08	5	cytosolic ribosome	cellular component
GO:0010033	1584	140	7.94e-10	1.28e-07	4	response to organic substance	biological process
GO:0071555	219	36	1.23e-09	1.88e-07	4	cell wall organization	biological process
GO:0009664	100	23	1.7e-09	2.47e-07	5	plant-type cell wall organization	biological process
GO:0045229	266	40	2.24e-09	3.1e-07	4	external encapsulating structure organization	biological process
GO:0022625	96	22	4.12e-09	5.43e-07	6	cytosolic large ribosomal subunit	cellular component
GO:0044445	243	37	6.33e-09	7.98e-07	5	cytosolic part	cellular component
GO:0043228	1628	139	8.58e-09	9.62e-07	3	non-membrane-bounded organelle	cellular component
GO:0043232	1628	139	8.58e-09	9.62e-07	4	intracellular non-membrane-bounded organelle	cellular component
GO:0010279	8	7	8.62e-09	9.62e-07	6	indole-3-acetic acid amido synthetase activity	molecular function
GO:0042254	186	30	4.54e-08	4.88e-06	5	ribosome biogenesis	biological process
GO:0003883	10	7	1.18e-07	1.22e-05	5	CTP synthase activity	molecular function
GO:0006364	124	23	1.25e-07	1.25e-05	6	rRNA processing	biological process
GO:0015934	125	23	1.46e-07	1.41e-05	5	large ribosomal subunit	cellular component
GO:0016072	127	23	1.97e-07	1.85e-05	7	rRNA metabolic process	biological process
GO:0022613	200	30	2.36e-07	2.12e-05	4	ribonucleoprotein complex biogenesis	biological process
GO:0071554	437	50	2.41e-07	2.12e-05	3	cell wall organization or biogenesis	biological process
GO:0044210	11	7	3.09e-07	2.64e-05	10	'de novo' CTP biosynthetic process	biological process
GO:0005840	538	57	4.69e-07	3.89e-05	4	ribosome	cellular component
GO:0016837	21	9	5.13e-07	4.02e-05	5	carbon-oxygen lyase activity, acting on polysaccharides	molecular function
GO:0030570	21	9	5.13e-07	4.02e-05	6	pectate lyase activity	molecular function
GO:0045490	87	18	5.39e-07	4.12e-05	7	pectin catabolic process	biological process
GO:0005976	497	53	9.68e-07	7.2e-05	5	polysaccharide metabolic process	biological process
GO:0030515	9	6	1.57e-06	0.000114	6	snoRNA binding	molecular function
GO:0048364	352	41	1.83e-06	0.000129	4	root development	biological process
GO:0003735	471	50	2.23e-06	0.000154	3	structural constituent of ribosome	molecular function
GO:0022622	357	41	2.62e-06	0.000177	5	root system development	biological process
GO:0034470	203	28	3.23e-06	0.000213	7	ncRNA processing	biological process
GO:0000272	192	27	3.31e-06	0.000214	6	polysaccharide catabolic process	biological process
GO:0006949	20	8	4.22e-06	0.000261	4	syncytium formation	biological process
GO:0010252	20	8	4.22e-06	0.000261	6	auxin homeostasis	biological process
GO:0010015	174	25	5.14e-06	0.000311	4	root morphogenesis	biological process
GO:0030529	801	71	1.36e-05	0.000804	3	ribonucleoprotein complex	cellular component
GO:0070301	121	19	1.91e-05	0.001111	6	cellular response to hydrogen peroxide	biological process

## Sheet: IBA24,IBA6 down-regulated
GO ID	All gene num	DEGs num	P-value	FDR	Level	Term	Type
GO:0042221	2287	297	1.75e-24	6.01e-21	3	response to chemical stimulus	biological process
GO:0009719	1364	204	7.46e-24	1.28e-20	3	response to endogenous stimulus	biological process
GO:0009725	1235	182	1.43e-20	1.63e-17	4	response to hormone stimulus	biological process
GO:0009755	768	130	7.29e-20	5.55e-17	5	hormone-mediated signaling pathway	biological process
GO:0010033	1584	215	8.27e-20	5.55e-17	4	response to organic substance	biological process
GO:0032870	816	135	1.06e-19	5.55e-17	5	cellular response to hormone stimulus	biological process
GO:0009733	367	81	1.13e-19	5.55e-17	5	response to auxin stimulus	biological process
GO:0071495	842	136	6.56e-19	2.81e-16	4	cellular response to endogenous stimulus	biological process
GO:0001071	1345	186	5.23e-18	1.8e-15	2	nucleic acid binding transcription factor activity	molecular function
GO:0003700	1345	186	5.23e-18	1.8e-15	3	sequence-specific DNA binding transcription factor activity	molecular function
GO:0016705	487	93	6.36e-18	1.98e-15	4	oxidoreductase activity, acting on paired donors,	molecular function
						with incorporation or reduction of molecular oxygen
GO:0050896	5231	521	1.18e-16	3.36e-14	2	response to stimulus	biological process
GO:0070887	1169	164	1.61e-16	4.01e-14	4	cellular response to chemical stimulus	biological process
GO:0009734	238	58	1.63e-16	4.01e-14	6	auxin mediated signaling pathway	biological process
GO:0071365	247	59	2.42e-16	5.54e-14	6	cellular response to auxin stimulus	biological process
GO:0071310	981	144	3.02e-16	6.48e-14	5	cellular response to organic substance	biological process
GO:0016491	1856	229	4.56e-16	9.21e-14	3	oxidoreductase activity	molecular function
GO:0016706	137	40	1.3e-14	2.49e-12	5	oxidoreductase activity, acting on paired donors,	molecular function
						with incorporation or reduction of molecular oxygen,
						2-oxoglutarate as one donor, and incorporation of one
						atom each of oxygen into both donors
GO:0005506	489	84	1.4e-13	2.52e-11	7	iron ion binding	molecular function
GO:0044711	911	129	1.8e-13	3.1e-11	4	single-organism biosynthetic process	biological process
GO:0006351	2276	256	3.99e-13	6.52e-11	6	transcription, DNA-dependent	biological process
GO:0032774	2282	256	5.35e-13	8.35e-11	6	RNA biosynthetic process	biological process
GO:1901362	2982	316	8.44e-13	1.26e-10	5	organic cyclic compound biosynthetic process	biological process
GO:0019438	2870	304	2.8e-12	4e-10	5	aromatic compound biosynthetic process	biological process
GO:1901700	1372	170	3.3e-12	4.54e-10	4	response to oxygen-containing compound	biological process
GO:0018130	2786	294	1.11e-11	1.46e-09	5	heterocycle biosynthetic process	biological process
GO:0044271	2774	291	2.87e-11	3.65e-09	5	cellular nitrogen compound biosynthetic process	biological process
GO:0010378	9	9	5.82e-11	7e-09	4	temperature compensation of the circadian clock	biological process
GO:0016053	651	95	6.12e-11	7e-09	5	organic acid biosynthetic process	biological process
GO:0046394	651	95	6.12e-11	7e-09	6	carboxylic acid biosynthetic process	biological process
GO:0015291	349	61	1.54e-10	1.71e-08	5	secondary active transmembrane transporter activity	molecular function
GO:0034654	2580	270	2.34e-10	2.44e-08	5	nucleobase-containing compound biosynthetic process	biological process
GO:0051213	228	46	2.34e-10	2.44e-08	4	dioxygenase activity	molecular function
GO:0043436	1141	141	3.34e-10	3.37e-08	5	oxoacid metabolic process	biological process
GO:0006082	1147	141	4.78e-10	4.69e-08	4	organic acid metabolic process	biological process
GO:0023052	1715	192	8.41e-10	8.02e-08	2	signaling	biological process
GO:0007165	1675	188	1.06e-09	9.01e-08	4	signal transduction	biological process
GO:0009692	36	16	1.1e-09	9.01e-08	5	ethylene metabolic process	biological process
GO:0009693	36	16	1.1e-09	9.01e-08	6	ethylene biosynthetic process	biological process
GO:0043449	36	16	1.1e-09	9.01e-08	4	cellular alkene metabolic process	biological process
GO:0043450	36	16	1.1e-09	9.01e-08	5	alkene biosynthetic process	biological process
GO:1900674	36	16	1.1e-09	9.01e-08	5	olefin biosynthetic process	biological process
GO:0044700	1710	191	1.13e-09	9.01e-08	3	single organism signaling	biological process
GO:0007154	1914	209	1.16e-09	9.07e-08	4	cell communication	biological process
GO:0019752	1091	134	1.41e-09	1.08e-07	6	carboxylic acid metabolic process	biological process
GO:0009835	38	16	2.91e-09	2.13e-07	4	fruit ripening	biological process
GO:0071695	38	16	2.91e-09	2.13e-07	4	anatomical structure maturation	biological process
GO:0044283	769	101	5.49e-09	3.93e-07	5	small molecule biosynthetic process	biological process
GO:1900673	40	16	7.16e-09	5.01e-07	4	olefin metabolic process	biological process
GO:0015293	169	35	1.6e-08	1.1e-06	6	symporter activity	molecular function

## Sheet: IBA24,IBA6 up-regulated
GO ID	All gene num	DEGs num	P-value	FDR	Level	Term	Type
GO:0005576	1222	267	1.32e-42	5.64e-39	2	extracellular region	cellular component
GO:0015979	192	65	3.24e-21	6.9e-18	4	photosynthesis	biological process
GO:0005618	654	133	1.8e-18	2.56e-15	4	cell wall	cellular component
GO:0030312	671	134	6.61e-18	7.04e-15	3	external encapsulating structure	cellular component
GO:0019684	82	34	9.31e-15	7.93e-12	5	photosynthesis, light reaction	biological process
GO:0009521	79	33	1.77e-14	1.26e-11	3	photosystem	cellular component
GO:0009523	64	29	5.24e-14	3.19e-11	4	photosystem II	cellular component
GO:0046906	485	95	1.58e-12	7.75e-10	4	tetrapyrrole binding	molecular function
GO:0004553	478	94	1.64e-12	7.75e-10	5	hydrolase activity, hydrolyzing O-glycosyl compounds	molecular function
GO:0009579	383	79	8.49e-12	3.61e-09	4	thylakoid	cellular component
GO:0005976	497	94	1.63e-11	6.31e-09	5	polysaccharide metabolic process	biological process
GO:0005874	238	56	5.03e-11	1.79e-08	4	microtubule	cellular component
GO:0016798	523	96	5.64e-11	1.85e-08	4	hydrolase activity, acting on glycosyl bonds	molecular function
GO:0009522	37	19	7.72e-11	2.35e-08	4	photosystem I	cellular component
GO:0071554	437	84	8.49e-11	2.41e-08	3	cell wall organization or biogenesis	biological process
GO:0048046	346	71	1.23e-10	3.15e-08	3	apoplast	cellular component
GO:0009765	34	18	1.26e-10	3.15e-08	5	photosynthesis, light harvesting	biological process
GO:0044436	299	64	1.62e-10	3.83e-08	4	thylakoid part	cellular component
GO:0005975	1365	195	3.99e-10	8.95e-08	4	carbohydrate metabolic process	biological process
GO:0042744	114	34	4.46e-10	9.49e-08	5	hydrogen peroxide catabolic process	biological process
GO:0044092	225	52	4.86e-10	9.85e-08	4	negative regulation of molecular function	biological process
GO:0045229	266	58	5.49e-10	1.06e-07	4	external encapsulating structure organization	biological process
GO:0031225	194	47	6.28e-10	1.16e-07	4	anchored to membrane	cellular component
GO:0043086	203	48	9.95e-10	1.77e-07	5	negative regulation of catalytic activity	biological process
GO:0000786	51	21	1.4e-09	2.3e-07	4	nucleosome	cellular component
GO:0000272	192	46	1.4e-09	2.3e-07	6	polysaccharide catabolic process	biological process
GO:0009505	213	49	1.8e-09	2.84e-07	5	plant-type cell wall	cellular component
GO:0045490	87	28	2.25e-09	3.42e-07	7	pectin catabolic process	biological process
GO:0034357	276	58	2.4e-09	3.51e-07	3	photosynthetic membrane	cellular component
GO:0070301	121	34	2.52e-09	3.51e-07	6	cellular response to hydrogen peroxide	biological process
GO:0009534	312	63	2.64e-09	3.51e-07	6	chloroplast thylakoid	cellular component
GO:0031976	312	63	2.64e-09	3.51e-07	5	plastid thylakoid	cellular component
GO:0006323	83	27	3.33e-09	4.29e-07	4	DNA packaging	biological process
GO:0016168	32	16	4.08e-09	5.11e-07	5	chlorophyll binding	molecular function
GO:0071555	219	49	4.81e-09	5.85e-07	4	cell wall organization	biological process
GO:0007018	130	35	5.09e-09	6.02e-07	5	microtubule-based movement	biological process
GO:0006334	59	22	5.29e-09	6.05e-07	6	nucleosome assembly	biological process
GO:0051301	391	73	5.39e-09	6.05e-07	4	cell division	biological process
GO:0042743	131	35	6.33e-09	6.91e-07	5	hydrogen peroxide metabolic process	biological process
GO:0042542	164	40	9.46e-09	1.01e-06	5	response to hydrogen peroxide	biological process
GO:0030599	93	28	1.2e-08	1.24e-06	6	pectinesterase activity	molecular function
GO:0071944	3429	408	1.34e-08	1.36e-06	3	cell periphery	cellular component
GO:0031497	62	22	1.54e-08	1.49e-06	5	chromatin assembly	biological process
GO:0034728	62	22	1.54e-08	1.49e-06	6	nucleosome organization	biological process
GO:0071103	108	30	2.87e-08	2.7e-06	6	DNA conformation change	biological process
GO:0006333	64	22	3e-08	2.7e-06	7	chromatin assembly or disassembly	biological process
GO:0004601	164	39	3.04e-08	2.7e-06	3	peroxidase activity	molecular function
GO:0016684	164	39	3.04e-08	2.7e-06	4	oxidoreductase activity, acting on peroxide as acceptor	molecular function
GO:0016491	1856	240	3.76e-08	3.27e-06	3	oxidoreductase activity	molecular function
GO:0031984	349	65	4.04e-08	3.44e-06	4	organelle subcompartment	cellular component
