# Supplementary material for: Transcriptomic analysis reveals the gene expression profile that specifically responds to IBA during adventitious rooting in mung bean seedlings
Source: BMC Genomics. 2016 Jan 12;17:43. doi: 10.1186/s12864-016-2372-4 (PMC4709940; doi:10.1186/s12864-016-2372-4)
Supplement: Additional file 3: — Top list of significantly up- and down-regulated KOs. (XLSX 14 kb) [file 12864_2016_2372_MOESM3_ESM.xlsx]

## Sheet: Sheet1
KO ID	All gene num	DEGs num	P-value	FDR	Description
IBA6:Wat6 Down-regulated
ko00195	53	31	6.26e-23	1.29e-20	Photosynthesis
ko00196	15	12	4.86e-12	5.01e-10	Photosynthesis - antenna proteins
ko00940	69	18	7.65e-07	5.25e-05	Phenylpropanoid biosynthesis
ko00909	7	5	3.21e-05	0.001322	Sesquiterpenoid and triterpenoid biosynthesis
ko00592	26	9	4.23e-05	0.001452	alpha-Linolenic acid metabolism
ko00360	57	13	0.000124	0.003652	Phenylalanine metabolism
ko00900	42	10	0.000522	0.011951	Terpenoid backbone biosynthesis
ko00941	17	6	0.000759	0.015633	Flavonoid biosynthesis
ko00591	12	5	0.000899	0.016827	Linoleic acid metabolism
ko00980	40	9	0.001528	0.024214	Metabolism of xenobiotics by cytochrome P450
ko00380	26	7	0.001689	0.024851	Tryptophan metabolism
ko00860	58	11	0.002098	0.028813	Porphyrin and chlorophyll metabolism
ko04075	130	18	0.004206	0.048139	Plant hormone signal transduction
ko00190	143	19	0.005257	0.056078	Oxidative phosphorylation
ko00908	11	4	0.005444	0.056078	Zeatin biosynthesis
ko04975	13	4	0.010536	0.090432	Fat digestion and absorption
ko00710	46	8	0.01404	0.108852	Carbon fixation in photosynthetic organisms
ko00232	3	2	0.014267	0.108852	Caffeine metabolism
ko00944	3	2	0.014267	0.108852	Flavone and flavonol biosynthesis
ko00072	4	2	0.027204	0.200144	Synthesis and degradation of ketone bodies
ko04978	19	4	0.040842	0.290117	Mineral absorption
ko00073	12	3	0.047822	0.310958	Cutin
ko00906	20	4	0.048304	0.310958	Carotenoid biosynthesis
Up-regulated
ko03008	73	32	4.95e-17	1.2e-14	Ribosome biogenesis in eukaryotes
ko04075	130	20	0.003013	0.125596	Plant hormone signal transduction
ko00920	29	7	0.006495	0.196481	Sulfur metabolism
ko03430	47	9	0.010635	0.285975	Mismatch repair
ko03030	65	11	0.012696	0.306359	DNA replication
ko03440	49	9	0.013925	0.306359	Homologous recombination
ko01040	27	6	0.017366	0.333091	Biosynthesis of unsaturated fatty acids
ko00363	20	5	0.017893	0.333091	Bisphenol degradation
ko00904	8	3	0.020827	0.345956	Diterpenoid biosynthesis
ko00627	29	6	0.024358	0.368412	Aminobenzoate degradation
ko00480	63	10	0.025968	0.369657	Glutathione metabolism
ko00910	31	6	0.033017	0.414775	Nitrogen metabolism
ko00750	10	3	0.039601	0.414775	Vitamin B6 metabolism
ko00270	68	10	0.041534	0.414775	Cysteine and methionine metabolism
ko00624	25	5	0.04421	0.414775	Polycyclic aromatic hydrocarbon degradation
ko00903	25	5	0.04421	0.414775	Limonene and pinene degradation
ko03018	79	11	0.047332	0.414775	RNA degradation
ko00380	26	5	0.051296	0.414775	Tryptophan metabolism
ko00945	26	5	0.051296	0.414775	Stilbenoid
ko00300	11	3	0.051313	0.414775	Lysine biosynthesis
ko00908	11	3	0.051313	0.414775	Zeatin biosynthesis
ko03410	43	7	0.051418	0.414775	Base excision repair
IBA24:Wat24 Down-regulaed
ko03010	337	115	6.13e-44	1.37e-41	Ribosome
ko00940	69	18	1.41e-05	0.001583	Phenylpropanoid biosynthesis
ko00073	12	6	0.00024	0.017604	Cutin
ko00941	17	7	0.000314	0.017604	Flavonoid biosynthesis
ko00360	57	13	0.000911	0.040793	Phenylalanine metabolism
ko00903	25	7	0.004223	0.15766	Limonene and pinene degradation
ko00592	26	7	0.005358	0.17144	alpha-Linolenic acid metabolism
ko00053	35	8	0.008629	0.241612	Ascorbate and aldarate metabolism
ko00591	12	4	0.015673	0.39009	Linoleic acid metabolism
ko00624	25	6	0.017442	0.390711	Polycyclic aromatic hydrocarbon degradation
ko00380	26	6	0.021068	0.429019	Tryptophan metabolism
ko00363	20	5	0.024802	0.462967	Bisphenol degradation
ko00460	23	5	0.04347	0.700018	Cyanoamino acid metabolism
Up-regulated
ko03008	73	17	3.51e-08	5.09e-06	Ribosome biogenesis in eukaryotes
ko03010	337	38	4.02e-07	2.91e-05	Ribosome
ko04075	130	18	4.05e-05	0.001955	Plant hormone signal transduction
ko00040	49	9	0.000451	0.016352	Pentose and glucuronate interconversions
ko00908	11	3	0.013643	0.329715	Zeatin biosynthesis
ko00905	6	2	0.030464	0.544249	Brassinosteroid biosynthesis
ko00260	52	6	0.037322	0.544249	Glycine
ko00940	69	7	0.046785	0.616711	Phenylpropanoid biosynthesis
IBA24:IBA6 Down-regulated
ko04075	130	24	7.76e-06	0.001908	Plant hormone signal transduction
ko00904	8	5	7.59e-05	0.008354	Diterpenoid biosynthesis
ko00627	29	9	0.000102	0.008354	Aminobenzoate degradation
ko00363	20	7	0.000267	0.015438	Bisphenol degradation
ko00966	6	4	0.000314	0.015438	Glucosinolate biosynthesis
ko00920	29	8	0.00061	0.024714	Sulfur metabolism
ko04712	23	7	0.000703	0.024714	Circadian rhythm - plant
ko00903	25	7	0.001221	0.033373	Limonene and pinene degradation
ko00945	26	7	0.001572	0.03868	Stilbenoid
ko00270	68	12	0.002287	0.051151	Cysteine and methionine metabolism
ko01210	46	9	0.003895	0.079841	2-Oxocarboxylic acid metabolism
ko00380	26	6	0.00774	0.126939	Tryptophan metabolism
ko00910	31	6	0.018441	0.260945	Nitrogen metabolism
ko00480	63	9	0.029503	0.375391	Glutathione metabolism
ko00592	26	5	0.031453	0.375391	alpha-Linolenic acid metabolism
ko00300	11	3	0.036624	0.375391	Lysine biosynthesis
ko00514	11	3	0.036624	0.375391	Other types of O-glycan biosynthesis
ko00908	11	3	0.036624	0.375391	Zeatin biosynthesis
ko00073	12	3	0.046368	0.422466	Cutin
ko00940	69	9	0.049104	0.43141	Phenylpropanoid biosynthesis
Up-regulated
ko00195	53	19	2.87e-08	5.3e-06	Photosynthesis
ko00940	69	17	4.95e-05	0.003257	Phenylpropanoid biosynthesis
ko00500	119	23	0.000152	0.006679	Starch and sucrose metabolism
ko04110	94	19	0.000313	0.011765	Cell cycle
ko03010	337	47	0.000454	0.014243	Ribosome
ko00040	49	12	0.000677	0.017818	Pentose and glucuronate interconversions
ko00909	7	4	0.001529	0.036559	Sesquiterpenoid and triterpenoid biosynthesis
ko00360	57	12	0.002763	0.060556	Phenylalanine metabolism
ko00380	26	7	0.00514	0.103991	Tryptophan metabolism
ko00900	42	9	0.008096	0.152092	Terpenoid backbone biosynthesis
ko00591	12	4	0.015276	0.23576	Linoleic acid metabolism
ko04111	79	13	0.016136	0.23576	Cell cycle
ko04975	13	4	0.020598	0.270862	Fat digestion and absorption
ko05033	8	3	0.025487	0.31919	Nicotine addiction
ko00364	4	2	0.039385	0.414335	Fluorobenzoate degradation
ko00623	4	2	0.039385	0.414335	Toluene degradation
ko00460	23	5	0.042287	0.427754	Cyanoamino acid metabolism
ko00941	17	4	0.05219	0.483901	Flavonoid biosynthesis
