# Supplementary material for: Transcriptomic analysis reveals the gene expression profile that specifically responds to IBA during adventitious rooting in mung bean seedlings
Source: BMC Genomics. 2016 Jan 12;17:43. doi: 10.1186/s12864-016-2372-4 (PMC4709940; doi:10.1186/s12864-016-2372-4)
Supplement: Additional file 4: — Top up- and down regulated DEGs in the sample treated with IBA for 6 h. (XLSX 18 kb) [file 12864_2016_2372_MOESM4_ESM.xlsx]

## Sheet: Sheet1
GeneID	RPKM IBA6	RPKMWat6	Log2	P-value	FDR	Nr reference	Nr annotation
Vr39322	343.953	4.189	6.359	0	0	emb|CAA42636.1	auxin-responsive GH3 product [Glycine max]
Vr42095	198.588	11.314	4.134	0	0	ref|XP_003539320.1	indole-3-acetic acid-amido synthetase GH3.1-like isoform 1 [Glycine max]
Vr14418	127.864	7.614	4.07	0	0	ref|XP_003542876.1	adenosine deaminase-like protein-like [Glycine max]
Vr45385	95.945	5.714	4.07	0	0	dbj|BAA19161.1	1-aminocyclopropane-1-carboxylate synthase [Vigna radiata]
Vr42149	95.386	5.331	4.161	4.8e-270	1.9e-268	ref|XP_003529636.1	5'-adenylylsulfate reductase 3, chloroplastic-like [Glycine max]
Vr44003	86.116	5.36	4.006	0	0	ref|XP_003529636.1	5'-adenylylsulfate reductase 3, chloroplastic-like [Glycine max]
Vr45209	64.118	3.322	4.271	0	0	ref|XP_003603566.1	Auxin-induced protein 6B [Medicago truncatula]
Vr42761	60.772	2.913	4.383	0	0	ref|XP_003536269.1	probable glutathione S-transferase [Glycine max]
Vr42567	57.139	2.579	4.47	0	0	ref|XP_003541340.1	LOB domain-containing protein 29-like [Glycine max]
Vr47852	51.665	2.977	4.117	0	0	ref|XP_003541339.1	LOB domain-containing protein 16-like [Glycine max]
Vr44306	39.149	1.131	5.114	0	0	ref|XP_003531470.1	protein SOMBRERO-like [Glycine max]
Vr49314	28.247	0.745	5.245	4.1e-249	1.6e-247	ref|XP_003531470.1	protein SOMBRERO-like [Glycine max]
Vr41957	24.143	1.044	4.531	0	0	ref|NP_001238660.1	cytokinin induced message [Glycine max]
Vr18423	17.379	0.559	4.959	1.4e-248	5.2e-247	gb|ACG69490.1	germin-like protein 14 [Glycine max]
Vr74958	16.928	0.521	5.021	7.9e-192	2.7e-190	ref|XP_003553797.1	homeobox-leucine zipper protein ATHB-7-like [Glycine max]
Vr10999	12.984	0.741	4.131	6e-201	2.1e-199	ref|XP_003544817.1	probable 2-oxoglutarate/Fe(II)-dependent dioxygenase-like [Glycine max]
Vr81082	12.086	0.207	5.864	9.6e-201	3.4e-199	ref|XP_003532972.1	auxin-induced protein 5NG4-like [Glycine max]
Vr83000	8.586	0.261	5.042	7.2e-160	2.4e-158	ref|NP_001238342.1	omega-6 fatty acid desaturase, endoplasmic reticulum isozyme 1 [Glycine max]
Vr22476	8.419	0.161	5.712	2e-223	7.5e-222	ref|XP_003556105.1	low-temperature-induced 65 kDa protein-like [Glycine max]
Vr55114	7.901	0.234	5.08	9.3e-183	3.2e-181	ref|XP_003548723.1	hydroxycinnamoyltransferase-like [Glycine max]
Vr24019	7.352	0.415	4.148	7.3e-145	2.3e-143	ref|XP_003552944.1	RING-H2 finger protein ATL60-like [Glycine max]
Vr33455	5.628	0.153	5.203	2.58e-51	5.03e-50	ref|XP_003527218.1	homeobox-leucine zipper protein ATHB-52-like [Glycine max]
Vr23198	4.836	0.127	5.247	4.74e-53	9.39e-52	gb|AAG37441.1	seed maturation protein LEA 4 [Glycine tabacina]
Vr16751	3.711	0.154	4.59	1.56e-62	3.34e-61	ref|XP_003543850.1	protein FEZ-like [Glycine max]
Vr21565	3.706	0.087	5.42	6.49e-13	6.22e-12	ref|XP_003527218.1	homeobox-leucine zipper protein ATHB-52-like [Glycine max]
Vr30921	3.643	0.086	5.409	1.79e-83	4.4e-82	ref|XP_003541350.1	ethylene-responsive transcription factor 1B-like [Glycine max]
Vr30285	3.492	0.18	4.277	2.13e-67	4.72e-66	ref|XP_004490368.1	protein FANTASTIC FOUR 1-like [Cicer arietinum]
Vr236166	3.266	0.041	6.315	9.53e-48	1.79e-46	gb|AAG25643.1	UDP-glucosyltransferase HRA25 [Phaseolus vulgaris]
Vr38364	1124.11	81.53	3.785	0	0	ref|NP_001240113.1	expansin precursor [Glycine max]
Vr36822	612.561	40.927	3.904	0	0	gb|AAA87182.1	auxin-induced protein [Vigna radiata]
Vr39142	375.031	45.415	3.046	0	0	dbj|BAA20847.1	Auxin-induced protein 22C;Aux22c [Vigna radiata]
Vr39198	356.113	43.768	3.024	0	0	dbj|BAA20847.1	Aux22c [Vigna radiata]
Vr13365	265.608	20.064	3.727	0	0	ref|XP_003539320.1	indole-3-acetic acid-amido synthetase GH3.1-like isoform 1 [Glycine max]
Vr41585	232.728	16.693	3.801	0	0	ref|XP_003539321.1	indole-3-acetic acid-amido synthetase GH3.1-like isoform 2 [Glycine max]
Vr39289	211.893	22.055	3.264	0	0	gb|AAA97887.1	nonsymbiotic hemoglobin [Glycine max]
Vr39777	209.269	20.786	3.332	0	0	ref|XP_003531543.1	nitronate monooxygenase-like [Glycine max]
Vr13365	198.538	14.666	3.759	0	0	ref|XP_003539321.1	indole-3-acetic acid-amido synthetase GH3.1-like isoform 2 [Glycine max]
Vr22346	166.54	19.478	3.096	0	0	ref|XP_003531941.1	CTP synthase-like [Glycine max]
Vr40194	156.857	10.925	3.844	0	0	ref|XP_004505976.1	probable glutathione S-transferase-like [Cicer arietinum]
Vr42292	123.829	9.82	3.657	0	0	sp|P32293.1	Auxin-induced protein 22A
Vr36946	106.522	12.501	3.091	0	0	ref|XP_003531851.1	UDP-glycosyltransferase 83A1-like [Glycine max]
Vr44933	104.908	10.011	3.389	0	0	ref|XP_003542633.1	auxin-responsive protein IAA12-like [Glycine max]
Vr42311	76.408	6.738	3.503	3.8e-287	1.5e-285	sp|P32293.1	Auxin-induced protein 22A
Vr28889	75.074	6.904	3.443	0	0	ref|XP_003555421.1	ethylene-responsive transcription factor ERF088-like [Glycine max]
Vr49341	53.611	3.552	3.916	0	0	ref|XP_003538280.1	expansin-A8 [Glycine max]
Vr42199	48.937	6.035	3.02	0	0	ref|XP_003528650.1	ethylene-responsive transcription factor ERF086-like [Glycine max]
Vr45017	46.997	3.417	3.782	0	0	ref|XP_003543767.1	transcription factor bHLH135-like [Glycine max]
Vr12933	45.52	5.108	3.156	0	0	gb|AFW90528.1	embryo-abundant protein EMB [Phaseolus vulgaris]
Vr45214	45.263	4.17	3.44	0	0	ref|NP_001240972.1	cytochrome P450 82A3 [Glycine max]
Vr45524	41.803	4.985	3.068	6.9e-191	2.4e-189	ref|XP_003554700.1	auxin-induced protein PCNT115-like [Glycine max]
Vr49919	36.511	4.322	3.079	0	0	ref|XP_003533963.1	probable membrane-associated kinase regulator 6-like [Glycine max]
Vr52438	31.942	2.719	3.554	1.4e-217	5.2e-216	gb|AAO13795.1	putative sterol 4-alpha-methyl-oxidase [Gossypium arboreum]
Vr21709	28.521	2.368	3.59	0	0	ref|XP_003524028.1	protein IQ-DOMAIN 14-like [Glycine max]
Vr16403	27.138	1.977	3.779	0	0	ref|XP_003535301.1	auxin-responsive protein IAA30-like [Glycine max]
Vr51209	24.826	2.653	3.226	2.3e-201	8.1e-200	ref|XP_003552299.1	cationic peroxidase 1-like [Glycine max]
Vr52251	22.51	2.73	3.044	1.2e-290	4.9e-289	ref|XP_004496767.1	protein FANTASTIC FOUR 3-like [Cicer arietinum]
Vr24656	19.868	1.938	3.358	0	0	ref|XP_003555497.1	3-isopropylmalate dehydratase-like [Glycine max]
Vr29313	18.58	1.795	3.371	0	0	ref|XP_003550518.1	S-adenosylmethionine decarboxylase proenzyme-like [Glycine max]
Vr62615	17.454	2.108	3.049	1.8e-298	7.5e-297	ref|XP_003523313.1	flavanone 3-dioxygenase-like [Glycine max]
Vr63715	16.428	1.578	3.38	2.38e-37	3.97e-36	ref|XP_003534353.1	auxin-induced protein 6B-like [Glycine max]
Vr10942	16.269	1.695	3.263	6.4e-188	2.2e-186	gb|AAD41083.1	1-aminocyclopropane-1-carboxylic acid synthase [Vigna radiata]
Vr55655	16.21	1.293	3.649	0	0	ref|XP_003553510.1	leucine-rich repeat receptor-like protein kinase PXL2-like [Glycine max]
Vr72516	14.226	1.556	3.193	2.6e-228	9.7e-227	ref|XP_003531555.1	LL-diaminopimelate aminotransferase, chloroplastic-like [Glycine max]
Vr10988	14.077	1.005	3.808	3.3e-114	9.5e-113	gb|AAD41083.1	1-aminocyclopropane-1-carboxylic acid synthase [Vigna radiata]
Vr63542	13.514	1.471	3.199	3.7e-35	5.98e-34	ref|XP_003628663.1	Sterol 4-alpha-methyl-oxidase [Medicago truncatula]
Vr35961	12.031	1.18	3.35	0	0	ref|XP_003527521.1	probable nucleoredoxin 2-like isoform 2 [Glycine max]
Vr33544	10.843	1.257	3.108	6.6e-110	1.8e-108	ref|XP_003544393.1	auxin-induced protein 6B-like [Glycine max]
Vr73069	10.588	0.958	3.466	9.3e-107	2.6e-105	ref|XP_003552806.1	sufE-like protein, chloroplastic-like [Glycine max]
Vr59081	10.306	0.855	3.592	7.3e-138	2.2e-136	ref|XP_003517772.1	probable WRKY transcription factor 72-like [Glycine max]
Vr38595	3.734	210.993	-5.82	1.15e-11	9.56e-11	dbj|BAA13542.1	CPRD46 protein (Lipoxygenases) [Vigna unguiculata]
Vr36181	5.366	206.46	-5.266	2.35e-12	2.14e-11	ref|XP_003538217.1	fasciclin-like arabinogalactan protein 11-like [Glycine max]
Vr22704	6.09	202.164	-5.053	1.89e-11	1.51e-10	ref|XP_003524211.1	fasciclin-like arabinogalactan protein 11-like [Glycine max]
Vr37512	0.624	78.001	-6.965	0	0	ref|XP_003550669.1	1-deoxy-D-xylulose-5-phosphate synthase, chloroplastic-like [Glycine max]
Vr40615	1.015	66.964	-6.043	0	0	ref|XP_003597210.1	Fasciclin-like arabinogalactan protein [Medicago truncatula]
Vr24604	0.957	59.432	-5.956	7.11e-15	7.61e-14	ref|XP_004509636.1	fibroin heavy chain-like [Cicer arietinum]
Vr32799	0.416	26.512	-5.994	5.97e-14	6.09e-13	ref|XP_003533529.1	transcription factor MYB113-like [Glycine max]
Vr42744	0.432	25.333	-5.875	5.55e-14	5.69e-13	ref|XP_003530059.1	stem 28 kDa glycoprotein-like [Glycine max]
Vr44325	0.113	25.043	-7.798	0	0	ref|XP_003528239.1	COBRA-like protein 4-like [Glycine max]
Vr27094	0.621	21.06	-5.084	0	0	ref|XP_003552355.1	polyphenol oxidase, chloroplastic-like [Glycine max]
Vr46819	0.26	14.726	-5.823	0	0	ref|XP_003532762.1	cellulose synthase A catalytic subunit 8 [UDP-forming]-like [Glycine max]
Vr49621	0.333	12.328	-5.211	0	0	ref|XP_003525998.1	protein IQ-DOMAIN 1-like [Glycine max]
Vr65858	0.296	10.294	-5.121	0	0	ref|XP_003525010.1	glutelin type-A 2-like [Glycine max]
Vr54568	0.124	9.043	-6.184	0	0	ref|XP_003541367.1	cellulose synthase A catalytic subunit 7 [UDP-forming]-like [Glycine max]
Vr65595	0.153	8.142	-5.734	6.66e-16	7.36e-15	ref|XP_003537468.1	tropinone reductase homolog At1g07440-like [Glycine max]
Vr14651	0.181	7.574	-5.387	8.22e-15	8.77e-14	ref|XP_003520937.1	probable sugar phosphate/phosphate translocator At3g11320-like [Glycine max]
Vr62025	0.079	5.376	-6.082	0	0	ref|XP_003528664.1	probable galacturonosyltransferase-like 4-like [Glycine max]
Vr67015	0.119	3.928	-5.049	0	0	ref|XP_003548904.1	BEL1-like homeodomain protein 2-like [Glycine max]
Vr34971	153.597	2679.47	-4.125	0	0	ref|XP_003548287.1	trypsin inhibitor A-like [Glycine max]
Vr35851	31.712	752.165	-4.568	2.24e-11	1.78e-10	ref|NP_001237786.1	Kunitz trypsin protease inhibitor precursor [Glycine max]
Vr22793	15.504	353.317	-4.51	1.77e-11	1.43e-10	gb|AAF89206.1	LHCII type I chlorophyll a/b-binding protein [Vigna radiata]
Vr38729	11.256	226.504	-4.331	0	0	ref|XP_003551914.1	probable rhamnose biosynthetic enzyme 1-like [Glycine max]
Vr38885	12.955	207.573	-4.002	0	0	sp|Q9MB42.1	Beta-amyrin synthase
Vr13404	8.116	187.017	-4.526	2.91e-12	2.62e-11	ref|XP_003537888.1	organ-specific protein S2-like [Glycine max]
Vr36076	8.094	186.685	-4.528	0	0	ref|NP_001240857.1	soyasaponin III rhamnosyltransferase [Glycine max]
Vr39089	7.629	150.047	-4.298	4.25e-12	3.76e-11	gb|ADV71369.1	glycosyltransferase GT14A05 [Pueraria montana var. lobata]
Vr39600	4.954	145.054	-4.872	0	0	ref|XP_003534226.1	3-hydroxy-3-methylglutaryl-coenzyme A reductase 1-like [Glycine max]
Vr39138	5.431	130.413	-4.586	1.73e-12	1.6e-11	ref|XP_003525924.1	cytochrome b5-like [Glycine max]
Vr40522	6.043	126.699	-4.39	6.47e-13	6.2e-12	ref|XP_003531598.1	seed linoleate 9S-lipoxygenase-like isoform 2 [Glycine max]
Vr39135	4.623	114.452	-4.63	6.32e-12	5.49e-11	ref|NP_001236797.1	flavanone 3-hydroxylase [Glycine max]
Vr25042	2.857	59.214	-4.373	0	0	gb|AAB18970.2	lipoxygenase [Phaseolus vulgaris]
Vr13328	2.106	50.868	-4.594	1.54e-12	1.42e-11	ref|XP_003544433.1	protein TRANSPARENT TESTA 12-like [Glycine max]
Vr43523	1.291	34.569	-4.743	4e-14	4.14e-13	ref|NP_001237323.1	lipoxygenase-9 [Glycine max]
Vr44425	1.124	29.954	-4.736	6.2e-14	6.31e-13	gb|ABO42582.1	putative cellulose synthase [Cissampelopsis volubilis]
Vr43928	1.438	28.316	-4.3	4.97e-14	5.12e-13	gb|EOY27952.1	Cellulose synthase family protein isoform 2 [Theobroma cacao]
Vr48851	0.674	20.466	-4.924	0	0	ref|XP_003547595.1	UDP-glycosyltransferase 91A1-like [Glycine max]
Vr41179	0.528	15.033	-4.831	4.11e-14	4.25e-13	gb|AFR38669.1	cellulose synthase, partial [Populus trichocarpa]
Vr32173	0.889	14.275	-4.005	0	0	ref|XP_003551697.1	transcription factor bHLH18-like [Glycine max]
Vr59217	0.498	14.101	-4.822	0	0	ref|XP_003537468.1	tropinone reductase homolog At1g07440-like [Glycine max]
Vr14148	0.695	13.906	-4.322	2.2e-14	2.31e-13	ref|NP_001237359.1	isopentenyl transferase [Glycine max]
Vr13148	0.81	13.032	-4.008	6.51e-14	6.61e-13	ref|XP_003528525.1	myb-related protein 308-like [Glycine max]
Vr67264	0.589	10.943	-4.214	6.2e-14	6.31e-13	ref|XP_003552326.1	flavonol synthase/flavanone 3-hydroxylase-like [Glycine max]
