# Supplementary material for: Transcriptomic analysis reveals the gene expression profile that specifically responds to IBA during adventitious rooting in mung bean seedlings
Source: BMC Genomics. 2016 Jan 12;17:43. doi: 10.1186/s12864-016-2372-4 (PMC4709940; doi:10.1186/s12864-016-2372-4)
Supplement: Additional file 5: — Top up- and down regulated DEGs in the sample treated with IBA for 24 h. (XLSX 19 kb) [file 12864_2016_2372_MOESM5_ESM.xlsx]

## Sheet: Sheet1
Gene_ID	RPKM IBA24	RPKM Wat24	Log2	P-value	FDR	Nr reference	Nr annotation
Vr41572	191.447	5.809	5.043	0	0	ref|XP_003554607.1	auxin-induced protein 5NG4-like [Glycine max]
Vr41957	168.279	2.682	5.972	0	0	ref|NP_001238660.1	cytokinin induced message [Glycine max]
Vr43362	153.585	3.959	5.278	0	0	ref|XP_003555626.1	cationic peroxidase 1-like [Glycine max]
Vr46509	90.483	1.71	5.726	0	0	ref|XP_003555626.1	cationic peroxidase 1-like [Glycine max]
Vr39322	61.471	1.666	5.205	0	0	emb|CAA42636.1	auxin-responsive GH3 product [Glycine max]
Vr55545	43.632	1.344	5.021	0	0	ref|XP_003555163.1	putative expansin-A17-like [Glycine max]
Vr14052	24.203	0.61	5.31	3.7e-264	1.3e-262	ref|XP_003520887.1	soluble inorganic pyrophosphatase-like [Glycine max]
Vr28114	20.986	0.555	5.242	0	0	ref|XP_003542137.1	galactoside 2-alpha-L-fucosyltransferase-like [Glycine max]
Vr28139	19.635	0.321	5.936	0	0	ref|XP_003523702.1	gibberellin 3-beta-dioxygenase 3-like [Glycine max]
Vr36965	17.714	1.075	4.042	0	0	gb|ADN39441.1	prunin 2 precursor, partial [Prunus dulcis]
Vr80405	16.783	0.54	4.958	0	0	ref|XP_003516638.1	ent-kaurenoic acid oxidase 2-like [Glycine max]
Vr44933	16.098	0.781	4.365	6.9e-206	2.3e-204	ref|XP_003542633.1	auxin-responsive protein IAA12-like [Glycine max]
Vr16017	14.566	0.706	4.367	1.2e-180	3.9e-179	ref|XP_003537315.1	LOB domain-containing protein 12-like [Glycine max]
Vr61656	9.772	0.094	6.706	8.99e-64	2.1e-62	ref|XP_003553804.1	soluble inorganic pyrophosphatase-like [Glycine max]
Vr83000	9.736	0.348	4.807	6.7e-178	2.1e-176	ref|NP_001238342.1	omega-6 fatty acid desaturase, endoplasmic reticulum isozyme 1 [Glycine max]
Vr58609	9.296	0.364	4.677	5.13e-94	1.36e-92	ref|XP_003527689.1	dnaJ homolog subfamily C member 2-like [Glycine max]
Vr12117	8.826	0.493	4.161	2.4e-100	6.4e-99	ref|XP_003547160.1	ethylene-responsive transcription factor ERF091-like [Glycine max]
Vr25463	8.715	0.446	4.289	6.4e-155	2e-153	ref|XP_003520263.1	ABC transporter G family member 39-like [Glycine max]
Vr93674	6.207	0.086	6.167	3.33e-43	6.7e-42	ref|XP_004504253.1	GDSL esterase/lipase At1g29670-like [Cicer arietinum]
Vr19600	4.364	0.049	6.484	2.43e-54	5.35e-53	ref|XP_003553820.1	LOB domain-containing protein 25 [Glycine max]
Vr32227	2.808	0.093	4.918	1.95e-33	3.6e-32	ref|XP_003521960.1	21 kDa protein-like [Glycine max]
Vr10942	2.314	0.137	4.077	2.1e-33	3.89e-32	gb|AAD41083.1	1-aminocyclopropane-1-carboxylic acid synthase [Vigna radiata]
Vr521148	2.179	0.098	4.471	1.23e-23	1.96e-22	ref|XP_003539037.1	SKP1-like protein 4-like [Glycine max]
Vr613932	2.072	0.102	4.351	2.76e-11	2.48e-10	gb|AAR13310.1	B12D-like protein [Phaseolus vulgaris]
Vr38364	803.101	62.396	3.686	0	0	ref|NP_001240113.1	expansin precursor [Glycine max]
Vr40373	279.773	31.795	3.137	0	0	ref|NP_001238315.1	peroxidase precursor [Glycine max]
Vr41762	178.91	20.037	3.158	0	0	ref|XP_003556683.1	polygalacturonase-like [Glycine max]
Vr43401	105.088	8.355	3.653	0	0	ref|XP_003544617.1	oligopeptide transporter 1-like [Glycine max]
Vr37594	82.468	7.871	3.389	0	0	ref|NP_001237456.1	FAD-linked oxidoreductase 1 precursor [Glycine max]
Vr44306	66.954	5.461	3.616	0	0	ref|XP_003531470.1	protein SOMBRERO-like [Glycine max]
Vr39198	56.907	4.778	3.574	0	0	dbj|BAA20847.1	Auxin-induced protein 22C; Aux22c [Vigna radiata]
Vr49314	55.05	3.448	3.997	0	0	ref|XP_003531470.1	protein SOMBRERO-like [Glycine max]
Vr42567	54.176	3.53	3.94	0	0	ref|XP_003541340.1	LOB domain-containing protein 29-like [Glycine max]
Vr51177	52.851	4.994	3.404	0	0	ref|XP_003528524.1	auxin-binding protein ABP19a-like [Glycine max]
Vr39142	49.371	4.941	3.321	1.7e-275	5.9e-274	dbj|BAA20847.1	Auxin-induced protein 22C; Aux22c [Vigna radiata]
Vr43199	40.305	4.12	3.29	0	0	ref|NP_001240925.1	DNA-damage-repair/toleration protein DRT100-like precursor [Glycine max]
Vr13365	39.342	3.263	3.592	1.6e-154	5.1e-153	ref|XP_003539320.1	probable indole-3-acetic acid-amido synthetase GH3.1-like isoform 1 [Glycine max]
Vr41585	37.303	3.518	3.406	1e-234	3.4e-233	ref|XP_003539321.1	probable indole-3-acetic acid-amido synthetase GH3.1-like isoform 2 [Glycine max]
Vr13365	29.235	3.189	3.196	1.9e-291	6.7e-290	ref|XP_003539321.1	probable indole-3-acetic acid-amido synthetase GH3.1-like isoform 2 [Glycine max]
Vr51125	28.057	2.623	3.419	0	0	ref|XP_003524528.1	potassium channel AKT1-like [Glycine max]
Vr47852	27.095	2.998	3.176	3.5e-275	1.2e-273	ref|XP_003541339.1	LOB domain-containing protein 16-like [Glycine max]
Vr42095	26.2	2.318	3.499	5.2e-187	1.7e-185	ref|XP_003539320.1	probable indole-3-acetic acid-amido synthetase GH3.1-like isoform 1 [Glycine max]
Vr41109	23.446	2.571	3.189	1e-144	3.1e-143	gb|ACD63851.1	indoleacetic acid-induced-like protein, partial [Helianthus petiolaris]
Vr24019	17.842	1.88	3.247	2.5e-289	8.6e-288	ref|XP_003552944.1	RING-H2 finger protein ATL60-like [Glycine max]
Vr63035	17.48	1.631	3.422	6.8e-245	2.4e-243	ref|XP_003552342.1	LOB domain-containing protein 18-like [Glycine max]
Vr69072	15.53	1.212	3.68	0	0	ref|XP_003552152.1	probable pectate lyase 8-like [Glycine max]
Vr81957	13.415	1.436	3.224	2.4e-215	8e-214	ref|XP_003519197.1	aspartic proteinase nepenthesin-1-like [Glycine max]
Vr43029	4.169	160.26	-5.264	6.38e-13	7.31e-12	ref|XP_003529031.1	patatin group A-3-like [Glycine max]
Vr24604	1.111	79.772	-6.167	0	0	ref|XP_004509636.1	fibroin heavy chain-like [Cicer arietinum]
Vr25042	0.909	39.898	-5.456	6.17e-14	7.55e-13	gb|AAB18970.2	lipoxygenase [Phaseolus vulgaris]
Vr36698	0.432	29.645	-6.101	4.46e-14	5.55e-13	sp|P0DI40.1	Casparian strip membrane protein 2
Vr42442	0.184	27.035	-7.202	0	0	gb|AAB18970.2	lipoxygenase [Phaseolus vulgaris]
Vr68124	0.105	22.011	-7.712	0	0	sp|P0DI41.1	Casparian strip membrane protein 3
Vr59584	0.225	21.832	-6.601	5.77e-15	7.48e-14	ref|XP_003543376.1	early nodulin-like protein 1-like [Glycine max]
Vr43510	0.072	17.506	-7.916	1.11e-15	1.48e-14	gb|AAB18970.2	lipoxygenase [Phaseolus vulgaris]
Vr12929	0.446	16.326	-5.194	1.64e-14	2.1e-13	ref|XP_003525998.1	protein IQ-DOMAIN 1-like [Glycine max]
Vr58791	0.04	15.619	-8.603	0	0	ref|XP_003529031.1	patatin group A-3-like [Glycine max]
Vr43523	0.228	14.922	-6.031	0	0	ref|NP_001237323.1	lipoxygenase-9 [Glycine max]
Vr54568	0.242	12.553	-5.698	0	0	ref|XP_003541367.1	cellulose synthase A catalytic subunit 7 [UDP-forming]-like [Glycine max]
Vr65150	0.1	6.242	-5.971	0	0	ref|XP_003541367.1	cellulose synthase A catalytic subunit 7 [UDP-forming]-like [Glycine max]
Vr17114	0.103	6.031	-5.878	0	0	ref|XP_003521149.1	transcription factor ORG2-like [Glycine max]
Vr135468	0.134	4.707	-5.136	8.88e-16	1.18e-14	gb|ABC56139.1	34 kDa maturing seed protein [Glycine max]
Vr17981	0.036	4.023	-6.817	2.22e-16	3.01e-15	ref|NP_001236648.1	CASP-like protein 1 [Glycine max]
Vr65858	0.036	3.937	-6.775	4.44e-16	5.98e-15	ref|XP_003525010.1	glutelin type-A 2-like [Glycine max]
Vr12013	0.033	3.445	-6.689	4.44e-16	5.98e-15	ref|XP_003529587.1	monothiol glutaredoxin-S10-like [Glycine max]
Vr22680	20.624	432.384	-4.39	1.45e-11	1.37e-10	ref|XP_003529031.1	patatin group A-3-like [Glycine max]
Vr35160	6.449	133.454	-4.371	1.07e-12	1.19e-11	ref|XP_004509636.1	fibroin heavy chain-like [Cicer arietinum]
Vr38595	4.213	127.195	-4.916	1.43e-12	1.58e-11	dbj|BAA13542.1	CPRD46 protein [Vigna unguiculata]
Vr40615	4.224	89.509	-4.405	2.53e-12	2.71e-11	ref|XP_003597210.1	Fasciclin-like arabinogalactan protein [Medicago truncatula]
Vr44325	1.267	36.091	-4.832	6.61e-13	7.53e-12	ref|XP_003528239.1	COBRA-like protein 4-like [Glycine max]
Vr32799	1.186	24.006	-4.339	0	0	ref|XP_003533529.1	transcription factor MYB113-like [Glycine max]
Vr49621	0.948	18.224	-4.265	4.4e-14	5.47e-13	ref|XP_003525998.1	protein IQ-DOMAIN 1-like [Glycine max]
Vr35212	0.935	16.735	-4.162	2.83e-13	3.34e-12	ref|XP_003552931.1	laccase-3-like [Glycine max]
Vr50594	0.659	16.148	-4.616	4.66e-15	6.07e-14	ref|XP_003548454.1	xylosyltransferase 1-like [Glycine max]
Vr79590	0.491	15.086	-4.94	1.64e-14	2.1e-13	sp|P0DI39.1	Casparian strip membrane protein 1
Vr77808	0.553	12.604	-4.51	0	0	sp|P0DI39.1	Casparian strip membrane protein 1
Vr10347	0.425	7.512	-4.145	6.17e-14	7.55e-13	ref|XP_003547959.1	peroxidase 72-like [Glycine max]
Vr59164	0.34	7.277	-4.418	0	0	ref|XP_003550517.1	probable galacturonosyltransferase-like 4-like [Glycine max]
Vr42547	0.426	7.103	-4.058	0	0	gb|AAK18751.1	patatin-like protein [Vigna unguiculata]
Vr40704	0.226	6.585	-4.864	0	0	gb|AAK18751.1	patatin-like protein [Vigna unguiculata]
Vr72722	0.342	5.664	-4.049	0	0	emb|CCH47207.1	similar to galacturonosyltransferase 10 [Lupinus angustifolius]
Vr11593	0.235	4.798	-4.349	8.88e-16	1.18e-14	gb|ABC56139.1	34 kDa maturing seed protein [Glycine max]
Vr48317	0.183	4.543	-4.634	2.15e-14	2.74e-13	ref|XP_003539234.1	probable xyloglucan endotransglucosylase/hydrolase protein 6-like [Glycine max]
Vr104152	0.226	3.951	-4.127	0	0	gb|ADV56688.1	glutaredoxin [Phaseolus vulgaris]
Vr451836	0.142	3.809	-4.741	0	0	ref|XP_002669315.1	cofilin [Naegleria gruberi] gb|EFC36571.1| cofilin [Naegleria gruberi]
Vr18443	0.175	3.314	-4.246	2.15e-14	2.74e-13	ref|XP_003615808.1	Fatty acyl-CoA reductase [Medicago truncatula]
Vr558427	0.187	3.235	-4.112	0	0	gb|ABR23395.1	ribosomal protein S18 [Ornithodoros parkeri]
Vr67224	0.135	3.089	-4.519	3.06e-11	2.72e-10	ref|XP_003541367.1	cellulose synthase A catalytic subunit 7 [UDP-forming]-like [Glycine max]
Vr16498	0.13	3.084	-4.571	0	0	ref|XP_002516123.1	40S ribosomal protein S3, putative [Ricinus communis]
Vr38247	110.697	1198.23	-3.436	2.69e-10	2.13e-09	gb|AEE88306.1	lectin [Vigna aconitifolia]
Vr32215	47.022	392.759	-3.062	5.21e-11	4.54e-10	ref|XP_003553986.1	chalcone synthase-like [Glycine max]
Vr37484	22.356	332.973	-3.897	0	0	ref|XP_003539728.1	fasciclin-like arabinogalactan protein 11-like isoform 1 [Glycine max]
Vr38942	37.569	322.901	-3.103	0	0	ref|XP_003546159.1	aspartic proteinase-like [Glycine max]
Vr36181	23.135	280.986	-3.602	0	0	ref|XP_003538217.1	fasciclin-like arabinogalactan protein 11-like [Glycine max]
Vr39412	21.249	209.31	-3.3	7.52e-12	7.48e-11	ref|XP_003540201.1	probable xyloglucan endotransglucosylase/hydrolase protein 32-like [Glycine max]
Vr13404	12.875	171.361	-3.734	9.12e-12	8.95e-11	ref|XP_003537888.1	organ-specific protein S2-like [Glycine max]
Vr39135	18.502	168.629	-3.188	0	0	ref|NP_001236797.1	flavanone 3-hydroxylase [Glycine max]
Vr34652	11.203	142.994	-3.674	0	0	ref|XP_003554587.1	mannan endo-1,4-beta-mannosidase 4-like [Glycine max]
Vr39517	11.942	107.641	-3.172	7.01e-12	7.06e-11	ref|XP_003524211.1	fasciclin-like arabinogalactan protein 11-like [Glycine max]
Vr40776	6.722	86.787	-3.691	3.53e-12	3.69e-11	ref|XP_003529730.1	chaperonin CPN60-like 2, mitochondrial-like [Glycine max]
Vr42744	6.87	59.748	-3.121	9.64e-12	9.42e-11	ref|XP_003530059.1	stem 28 kDa glycoprotein-like [Glycine max]
Vr42941	4.734	41.177	-3.121	1.2e-12	1.33e-11	gb|AAQ62561.1	multicystatin [Vigna unguiculata]
Vr43928	2.155	31.227	-3.857	5.33e-14	6.58e-13	gb|EOY27952.1	Cellulose synthase family protein isoform 2 [Theobroma cacao]
Vr46831	2.288	30.645	-3.743	1.49e-12	1.64e-11	ref|XP_003551463.1	probable purine permease 9-like [Glycine max]
Vr44425	2.224	27.537	-3.63	1.4e-14	1.79e-13	gb|ABO42582.1	putative cellulose synthase [Cissampelopsis volubilis]
Vr37512	1.923	26.4	-3.779	3.3e-12	3.46e-11	ref|XP_003550669.1	probable 1-deoxy-D-xylulose-5-phosphate synthase, chloroplastic-like [Glycine max]
Vr46854	1.947	24.797	-3.671	0	0	ref|XP_003521220.1	peroxidase 15-like [Glycine max]
Vr45676	2.209	20.477	-3.213	2.06e-13	2.45e-12	ref|XP_003556410.1	peroxidase 47-like [Glycine max]
Vr41179	1.384	20.274	-3.873	3.46e-14	4.34e-13	gb|AFR38669.1	cellulose synthase, partial [Populus trichocarpa]
Vr29774	1.533	19.032	-3.634	4.29e-13	5e-12	ref|XP_003521507.1	probable carboxylesterase 15-like [Glycine max]
Vr48585	1.837	18.962	-3.367	0	0	ref|XP_003531390.1	UDP-galactose transporter 2-like [Glycine max]
Vr46089	1.508	18.794	-3.64	6.17e-14	7.55e-13	ref|XP_003532762.1	cellulose synthase A catalytic subunit 8 [UDP-forming]-like [Glycine max]
Vr51860	2.136	18.222	-3.093	0	0	ref|XP_003544153.1	cucumisin-like [Glycine max]
Vr53443	1.82	16.76	-3.203	2.73e-14	3.45e-13	ref|XP_003543178.1	protein SRG1-like [Glycine max]
Vr26676	1.34	15.469	-3.529	8.84e-14	1.07e-12	ref|XP_003543178.1	protein SRG1-like [Glycine max]
Vr46819	0.906	13.071	-3.851	7.08e-14	8.61e-13	ref|XP_003532762.1	cellulose synthase A catalytic subunit 8 [UDP-forming]-like [Glycine max]
Vr13190	1.535	13.012	-3.084	0	0	ref|XP_003543178.1	protein SRG1-like [Glycine max]
Vr28565	1.152	11.634	-3.336	0	0	ref|XP_003529383.1	peroxidase 10-like [Glycine max]
Vr24119	0.776	10.953	-3.818	3.38e-14	4.24e-13	ref|XP_003529730.1	chaperonin CPN60-like 2, mitochondrial-like [Glycine max]
Vr44245	0.921	10.363	-3.491	0	0	ref|XP_003544681.1	auxin-induced protein 5NG4-like [Glycine max]
