# Supplementary material for: Transcriptomic analysis reveals the gene expression profile that specifically responds to IBA during adventitious rooting in mung bean seedlings
Source: BMC Genomics. 2016 Jan 12;17:43. doi: 10.1186/s12864-016-2372-4 (PMC4709940; doi:10.1186/s12864-016-2372-4)
Supplement: Additional file 6: — Top up- and down regulated DEGs in IBA24 versus IBA6. (XLSX 28 kb) [file 12864_2016_2372_MOESM6_ESM.xlsx]

## Sheet: Sheet1
Gene_ID	RPKM IBA24	RPKM IBA6	Log2	P-value	FDR	Nr reference	Nr annotation
Vr51177	52.851	0	NA	0	0	ref|XP_003528524.1	auxin-binding protein ABP19a-like [Glycine max]
Vr55545	43.632	0	NA	0	0	ref|XP_003555163.1	putative expansin-A17-like [Glycine max]
Vr36965	17.714	0	NA	0	0	gb|ADN39441.1	prunin 2 precursor, partial [Prunus dulcis]
Vr40373	279.773	2.606	6.746	0	0	AAL40127.1	peroxidase [Glycine max]
Vr41572	191.447	0.535	8.482	0	0	ref|XP_003554607.1	auxin-induced protein 5NG4-like [Glycine max]
Vr43362	153.585	2.131	6.171	0	0	ref|XP_003555626.1	cationic peroxidase 1-like [Glycine max]
Vr41032	127.62	2.761	5.53	0	0	ref|XP_003535070.1	peroxidase C3-like isoform 2 [Glycine max]
Vr42734	96.139	2.815	5.094	0	0	ref|XP_003546251.1	peroxidase 15-like [Glycine max]
Vr46509	90.483	0.451	7.647	0	0	ref|XP_003555626.1	cationic peroxidase 1-like [Glycine max]
Vr41289	72.861	2.178	5.064	0	0	gb|ABC56139.1	34 kDa maturing seed protein [Glycine max]
Vr34411	56.923	1.293	5.46	0	0	ref|XP_003521576.1	endoglucanase 17-like [Glycine max]
Vr44204	51.088	0.814	5.971	0	0	ref|XP_003538520.1	3'-hydroxy-N-methyl-(S)-coclaurine 4'-O-methyltransferase-like [Glycine max]
Vr48815	33.091	0.304	6.767	0	0	ref|XP_003520954.1	peroxidase 44-like [Glycine max]
Vr24668	32.82	0.06	9.088	0	0	ref|XP_003541067.1	BURP domain-containing protein 3-like [Glycine max]
Vr54597	27.499	0.575	5.58	1.2e-204	3.1e-203	ref|XP_003533723.1	peroxidase 16-like [Glycine max]
Vr14052	24.203	0.041	9.204	0	0	ref|XP_003520887.1	soluble inorganic pyrophosphatase-like [Glycine max]
Vr28114	20.986	0.467	5.491	0	0	ref|XP_003542137.1	galactoside 2-alpha-L-fucosyltransferase-like [Glycine max]
Vr13168	17.447	0.346	5.658	0	0	dbj|BAB33036.1	CPRD49 [Vigna unguiculata]
Vr80405	16.783	0.028	9.236	0	0	ref|XP_003516638.1	ent-kaurenoic acid oxidase 2-like [Glycine max]
Vr59402	15.662	0.445	5.138	1.6e-172	4.2e-171	ref|XP_003519407.1	peroxidase 4-like [Glycine max]
Vr67115	11.588	0.188	5.946	2.67e-85	5.65e-84	ref|XP_003545212.1	peroxidase 4-like [Glycine max]
Vr99642	11.496	0.042	8.081	2e-160	5e-159	ref|XP_003540681.1	ice nucleation protein-like [Glycine max]
Vr61656	9.772	0.076	7.015	3.1e-75	6.33e-74	ref|XP_003553804.1	soluble inorganic pyrophosphatase-like [Glycine max]
Vr44034	7.62	0.063	6.914	5.5e-70	1.1e-68	ref|XP_003546043.1	fasciclin-like arabinogalactan protein 11-like [Glycine max]
Vr14651	7.325	0.181	5.339	4.1e-170	1e-168	ref|XP_003520937.1	probable sugar phosphate/phosphate translocator At3g11320-like [Glycine max]
Vr141732	6.665	0.145	5.519	3.91e-74	7.96e-73	ref|XP_003530774.1	putative lipid-transfer protein DIR1-like [Glycine max]
Vr10342	5.968	0.075	6.324	1.4e-179	3.7e-178	ref|XP_003519899.1	cytochrome P450 90B1-like [Glycine max]
Vr91885	5.461	0.067	6.35	4.7e-183	1.2e-181	ref|XP_003528121.1	adenine/guanine permease AZG2-like [Glycine max]
Vr119749	4.306	0.027	7.321	1.23e-93	2.69e-92	ref|XP_003518944.1	peroxidase 3-like [Glycine max]
Vr29757	4.223	0.12	5.138	1.6e-127	3.8e-126	ref|XP_003530977.1	purple acid phosphatase 17-like isoform 2 [Glycine max]
Vr288830	3.21	0.058	5.799	4.03e-31	6.23e-30	ref|XP_003556931.1	heat stress transcription factor B-4-like [Glycine max]
Vr15606	2.09	0.051	5.369	8.18e-23	1.14e-21	ref|XP_003529273.1	transcription factor bHLH25-like [Glycine max]
Vr38890	561.386	20.525	4.774	0	0	ref|XP_003536300.1	7-ethoxycoumarin O-deethylase-like [Glycine max]
Vr39755	274.678	9.481	4.856	0	0	gb|AAD46483.1	polygalacturonase PG1 [Glycine max]
Vr22793	265.477	15.504	4.098	0	0	gb|AAF89206.1	LHCII type I chlorophyll a/b-binding protein [Vigna radiata]
Vr39521	256.613	14.129	4.183	0	0	ref|XP_003526694.1	bidirectional sugar transporter SWEET3-like [Glycine max]
Vr41762	178.91	9.317	4.263	0	0	ref|XP_003556683.1	polygalacturonase-like [Glycine max]
Vr31903	110.284	3.946	4.805	0	0	ref|XP_003535116.1	peroxidase 53-like [Glycine max]
Vr43401	105.088	4.077	4.688	0	0	ref|XP_003544617.1	oligopeptide transporter 1-like [Glycine max]
Vr44288	66.882	4.022	4.056	0	0	ref|XP_003531999.1	polygalacturonase At1g48100 isoform 1 [Glycine max]
Vr36096	50.4	2.702	4.221	0	0	ref|XP_003544396.1	galactose oxidase-like [Glycine max]
Vr46414	46.545	2.568	4.18	0	0	ref|XP_003536595.1	snakin-1-like [Glycine max]
Vr58732	20.179	1.196	4.077	0	0	ref|XP_003551178.1	cationic peroxidase 1-like [Glycine max]
Vr14949	15.307	0.922	4.053	8.5e-200	2.3e-198	gb|EOY27423.1	ROTUNDIFOLIA like 9 [Theobroma cacao]
Vr34973	10.962	0.458	4.58	0	0	ref|XP_003544547.1	probable amino acid permease 7-like [Glycine max]
Vr45038	9.502	0.479	4.309	5.55e-61	1.07e-59	gb|ADU55794.1	HSP18.1B [Citrullus lanatus]
Vr12051	9.17	0.538	4.09	1.1e-126	2.7e-125	ref|XP_003552895.1	cysteine-rich receptor-like protein kinase 42-like [Glycine max]
Vr25463	8.715	0.371	4.553	8.5e-187	2.2e-185	ref|XP_003520263.1	ABC transporter G family member 39-like [Glycine max]
Vr87040	7.181	0.267	4.749	2.6e-133	6.2e-132	ref|XP_003540349.1	glucan endo-1,3-beta-glucosidase-like [Glycine max]
Vr142426	6.895	0.427	4.013	3e-129	7.2e-128	ref|XP_003552895.1	cysteine-rich receptor-like protein kinase 42-like [Glycine max]
Vr18948	6.835	0.273	4.647	2e-286	5.7e-285	ref|XP_003553810.1	potassium transporter 5-like [Glycine max]
Vr11540	5.772	0.334	4.111	4.48e-71	9.01e-70	ref|XP_003538682.1	ethylene-responsive transcription factor CRF2-like [Glycine max]
Vr44922	5.753	0.199	4.851	1.52e-67	3e-66	ref|XP_003546043.1	fasciclin-like arabinogalactan protein 11-like [Glycine max]
Vr25269	5.724	0.345	4.053	1.1e-166	2.8e-165	ref|XP_003552462.1	AP2-like ethylene-responsive transcription factor BBM2-like [Glycine max]
Vr101793	5.594	0.201	4.801	6.35e-22	8.72e-21	ref|XP_003538735.1	probable pectinesterase 68-like [Glycine max]
Vr14349	5.161	0.275	4.231	1.3e-108	2.9e-107	ref|XP_003519151.1	serine carboxypeptidase 24-like isoform 1 [Glycine max]
Vr19600	4.364	0.236	4.207	7.49e-52	1.37e-50	ref|XP_003553820.1	LOB domain-containing protein 25 [Glycine max]
Vr19778	3.927	0.167	4.557	2.31e-80	4.81e-79	ref|XP_003543075.1	kelch-like protein 8-like [Glycine max]
Vr65595	3.645	0.153	4.574	1.2e-12	1.23e-11	ref|XP_003537468.1	tropinone reductase homolog At1g07440-like [Glycine max]
Vr26727	3.611	0.159	4.506	1.2e-44	2.1e-43	ref|XP_003539626.1	leucine-rich repeat receptor-like serine/threonine-protein kinase At3g14840-like [Glycine max]
Vr111535	3.38	0.174	4.281	3.57e-46	6.31e-45	ref|XP_003516468.1	LOB domain-containing protein 31-like [Glycine max]
Vr10426	3.235	0.192	4.075	7.37e-24	1.04e-22	ref|XP_003547666.1	germin-like protein subfamily 1 member 7-like [Glycine max]
Vr15570	2.722	0.14	4.281	3.32e-37	5.48e-36	ref|XP_003529273.1	transcription factor bHLH25-like [Glycine max]
Vr11062	2.609	0.129	4.334	4.83e-20	6.42e-19	ref|XP_003519152.1	serine carboxypeptidase 24-like isoform 2 [Glycine max]
Vr305826	2.029	0.065	4.959	1.35e-32	2.13e-31	ref|XP_003536190.1	LRR receptor-like serine/threonine-protein kinase GSO1-like [Glycine max]
Vr38362	772.604	61.935	3.641	0	0	gb|AAC49370.1	non-specific lipid transfer-like protein [Phaseolus vulgaris]
Vr36280	554.13	67.376	3.04	0	0	ref|XP_003539343.1	anthocyanin 3'-O-beta-glucosyltransferase-like [Glycine max]
Vr38329	227.588	19.443	3.549	0	0	gb|AAF89207.1	LHCII type I chlorophyll a/b-binding protein [Vigna radiata]
Vr40216	226.301	20.356	3.475	0	0	ref|XP_003535071.1	peroxidase C3-like isoform 3 [Glycine max]
Vr34889	218.037	25.919	3.072	0	0	sp|P29024.1	Acidic endochitinase; Flags: Precursor
Vr38508	202.811	22.046	3.202	0	0	ref|XP_003551937.1	hydroxycinnamoyl-Coenzyme A shikimate/quinate hydroxycinnamoyltransferase-like [Glycine max]
Vr38567	138.934	11.648	3.576	0	0	dbj|BAA36410.1	UDP-glycose:flavonoid glycosyltransferase [Vigna mungo]
Vr38729	127.959	11.256	3.507	0	0	ref|XP_003551914.1	probable rhamnose biosynthetic enzyme 1-like [Glycine max]
Vr39089	90.376	7.629	3.566	0	0	gb|ADV71369.1	glycosyltransferase GT14A05 [Pueraria montana var. lobata]
Vr38285	86.333	7.304	3.563	3.2e-287	9.3e-286	gb|AAF89207.1	LHCII type I chlorophyll a/b-binding protein [Vigna radiata]
Vr36076	84.117	8.094	3.377	0	0	ref|NP_001240857.1	soyasaponin III rhamnosyltransferase [Glycine max]
Vr22637	75.123	6.478	3.536	2.2e-252	6.3e-251	gb|AAF89206.1	LHCII type I chlorophyll a/b-binding protein [Vigna radiata]
Vr23161	66.885	6.513	3.36	0	0	ref|XP_003550668.1	CBL-interacting serine/threonine-protein kinase 21-like [Glycine max]
Vr43370	63.001	7.816	3.011	0	0	ref|XP_003548051.1	syntaxin-related protein KNOLLE-like [Glycine max]
Vr39825	53.837	5.147	3.387	0	0	ref|XP_003526631.1	photosystem II 22 kDa protein, chloroplastic-like [Glycine max]
Vr43285	50.345	5.193	3.277	0	0	ref|XP_003546744.1	glucan endo-1,3-beta-glucosidase-like [Glycine max]
Vr39600	47.619	4.954	3.265	0	0	ref|XP_003534226.1	3-hydroxy-3-methylglutaryl-coenzyme A reductase 1-like [Glycine max]
Vr40796	46.775	4.575	3.354	0	0	ref|XP_003549537.1	heat shock 70 kDa protein-like [Glycine max]
Vr46239	41.592	3.545	3.552	2.6e-256	7.4e-255	ref|XP_004498723.1	extensin-2-like [Cicer arietinum]
Vr45997	40.274	4.998	3.01	0	0	ref|XP_003554105.1	G2/mitotic-specific cyclin S13-6 [Glycine max]
Vr53145	32.419	2.775	3.546	0	0	ref|XP_003552557.1	endoglucanase 1 [Glycine max]
Vr15096	30.826	2.568	3.585	0	0	ref|XP_003544189.1	probable E3 ubiquitin-protein ligase HERC1-like [Glycine max]
Vr18182	29.018	3.01	3.269	0	0	ref|XP_003538392.1	glucan endo-1,3-beta-glucosidase 2-like [Glycine max]
Vr29049	27.009	3.07	3.137	0	0	ref|XP_003546311.1	GDSL esterase/lipase At4g16230-like [Glycine max]
Vr48717	26.882	3.307	3.023	0	0	ref|XP_003519506.1	G2/mitotic-specific cyclin-1-like [Glycine max]
Vr52440	23.5	1.76	3.739	0	0	ref|XP_003517427.1	nitrate transporter 1.1-like [Glycine max]
Vr49875	22.748	2.429	3.227	0	0	ref|XP_003516400.1	probably inactive leucine-rich repeat receptor-like protein kinase IMK2-like [Glycine max]
Vr24479	22.376	2.57	3.122	0	0	ref|XP_003517139.1	G2/mitotic-specific cyclin-1-like [Glycine max]
Vr42894	21.757	2.043	3.413	1.1e-259	3e-258	ref|XP_003549537.1	heat shock 70 kDa protein-like [Glycine max]
Vr53895	21.072	2.438	3.111	0	0	ref|XP_003517533.1	anaphase-promoting complex subunit cdc20-like [Glycine max]
Vr26363	20.519	2.391	3.101	0	0	ref|XP_003529899.1	protein SUPPRESSOR OF PHYA-105 1-like [Glycine max]
Vr48612	17.98	1.598	3.492	6e-249	1.7e-247	ref|XP_003548426.1	protein SUPPRESSOR OF PHYA-105 1-like [Glycine max]
Vr43671	17.221	1.203	3.839	9.2e-175	2.4e-173	ref|XP_003516820.1	lachrymatory-factor synthase-like [Glycine max]
Vr14121	15.74	1.428	3.463	4.8e-210	1.3e-208	ref|XP_003548487.1	ethylene-responsive transcription factor LEP-like [Glycine max]
Vr58311	14.843	1.639	3.179	8.9e-59	1.69e-57	emb|CAA60021.1	extensin-like protein [Vigna unguiculata]
Vr44673	14.154	1.397	3.341	1.2e-177	3.1e-176	ref|XP_003539771.1	vignain-like [Glycine max]
Vr23494	13.811	1.691	3.03	0	0	ref|XP_003525725.1	scarecrow-like protein 28-like [Glycine max]
Vr46827	13.723	1.51	3.184	1.4e-175	3.7e-174	ref|XP_003533791.1	chlorophyll a-b binding protein, chloroplastic-like [Glycine max]
Vr81957	13.415	1.199	3.484	1.1e-266	3.1e-265	ref|XP_003519197.1	aspartic proteinase nepenthesin-1-like [Glycine max]
Vr33201	13.34	1.589	3.07	3.5e-147	8.6e-146	ref|XP_004502274.1	MADS-box transcription factor 1-like isoform X1 [Cicer arietinum]
Vr72402	12.319	0.973	3.662	4.5e-149	1.1e-147	ref|XP_003590633.1	Ethylene receptor [Medicago truncatula]
Vr36822	17.771	612.561	-5.107	0	0	gb|AAA87182.1	auxin-induced protein [Vigna radiata]
Vr45385	1.703	95.945	-5.816	1.83e-12	1.82e-11	dbj|BAA19161.1	1-aminocyclopropane-1-carboxylate synthase [Vigna radiata var. radiata]
Vr31512	2.631	84.173	-5	1.98e-12	1.96e-11	ref|XP_003533364.1	transcription factor BEE 3-like [Glycine max]
Vr44134	0.56	30.385	-5.762	8.37e-14	9.28e-13	ref|XP_003534342.1	indole-3-acetic acid-induced protein ARG7-like [Glycine max]
Vr54648	0.357	23.887	-6.066	0	0	ref|XP_003534348.1	auxin-induced protein 10A5-like [Glycine max]
Vr18423	0.234	17.379	-6.214	1.6e-14	1.87e-13	gb|ACG69490.1	germin-like protein 14 [Glycine max]
Vr63715	0.365	16.428	-5.493	2.44e-15	2.93e-14	ref|XP_003534353.1	auxin-induced protein 6B-like [Glycine max]
Vr10999	0.146	12.984	-6.479	0	0	ref|XP_003544817.1	probable 2-oxoglutarate/Fe(II)-dependent dioxygenase-like [Glycine max]
Vr14115	0.234	8.984	-5.265	8.88e-16	1.08e-14	ref|XP_003518630.1	putative glutamine amidotransferase-like protein RP404-like [Glycine max]
Vr70101	0.19	8.435	-5.472	0	0	ref|XP_003540461.1	dynein light chain, cytoplasmic-like [Glycine max]
Vr37887	0.099	6.949	-6.139	0	0	ref|XP_003556178.1	lignin-forming anionic peroxidase-like [Glycine max]
Vr83669	0.181	6.889	-5.25	1.55e-15	1.88e-14	sp|P53391.1	High affinity sulfate transporter 1
Vr48317	0.183	6.104	-5.061	3.33e-14	3.84e-13	ref|XP_003539234.1	probable xyloglucan endotransglucosylase/hydrolase protein 6-like [Glycine max]
Vr20330	0.06	5.853	-6.603	6.66e-16	8.18e-15	ref|XP_003527361.1	auxin-induced protein 15A-like [Glycine max]
Vr67523	0.075	5.151	-6.107	6.66e-16	8.18e-15	ref|XP_003533581.1	isoflavone 2'-hydroxylase-like [Glycine max]
Vr30637	0.083	4.257	-5.684	2.44e-15	2.93e-14	ref|XP_003518630.1	putative glutamine amidotransferase-like protein RP404-like [Glycine max]
Vr41972	0.075	3.703	-5.621	0	0	ref|XP_003536550.1	thiazole biosynthetic enzyme, chloroplastic-like [Glycine max]
Vr30921	0.039	3.643	-6.564	2.44e-15	2.93e-14	ref|XP_003541350.1	ethylene-responsive transcription factor 1B-like [Glycine max]
Vr128785	0.091	3.57	-5.289	2.44e-15	2.93e-14	dbj|BAG50063.1	transcription factor AP2-EREBP [Lotus japonicus]
Vr236166	0.064	3.266	-5.663	2.44e-15	2.93e-14	gb|AAG25643.1	UDP-glucosyltransferase HRA25 [Phaseolus vulgaris]
Vr20642	0.082	3.107	-5.25	0	0	ref|XP_003538628.1	gibberellin 2-beta-dioxygenase 8-like [Glycine max]
Vr314645	0.068	3.02	-5.467	6.66e-16	8.18e-15	ref|XP_004501421.1	putative receptor-like protein kinase At1g72540-like [Cicer arietinum]
Vr10963	0.08	2.738	-5.099	1.55e-15	1.88e-14	ref|XP_003531287.1	UDP-glycosyltransferase 74F1-like [Glycine max]
Vr19347	0.015	2.678	-7.52	6.66e-16	8.18e-15	ref|XP_003541351.1	ethylene-responsive transcription factor 1B-like [Glycine max]
Vr15538	0.042	2.357	-5.795	1.33e-15	1.61e-14	ref|XP_003603231.1	Kinase-like protein [Medicago truncatula]
Vr12329	0.047	2.331	-5.64	6.66e-16	8.18e-15	ref|XP_003528843.1	E3 ubiquitin-protein ligase RHA1B-like [Glycine max]
Vr18760	0.066	2.191	-5.063	2.44e-15	2.93e-14	ref|XP_003526870.1	gibberellin 20 oxidase 3-like [Glycine max]
Vr12598	0.039	2.005	-5.684	1.55e-15	1.88e-14	ref|XP_003517303.1	transcription factor HEC1-like [Glycine max]
Vr34550	54.24	1411.16	-4.701	2.6e-10	1.89e-09	gb|AAW27915.1	xyloglucan endotransglucosylase/hydrolase precursor [Vigna radiata]
Vr38378	38.973	787.397	-4.337	0	0	gb|AAY51975.1	GIR1 [Vigna radiata]
Vr32702	20.657	356.661	-4.11	3.7e-11	3.07e-10	ref|XP_003519380.1	uncharacterized acetyltransferase At3g50280 [Glycine max]
Vr37789	6.145	152.275	-4.631	7.22e-12	6.75e-11	ref|XP_003534344.1	auxin-induced protein 10A5-like [Glycine max]
Vr39385	8.296	148.709	-4.164	1.17e-11	1.04e-10	ref|XP_003531554.1	dnaJ-like protein R260-like [Glycine max]
Vr22359	4.168	126.56	-4.924	1.06e-11	9.56e-11	ref|XP_003531568.1	auxin-induced protein 5NG4-like [Glycine max]
Vr34208	3.944	82.907	-4.394	7.87e-13	8.26e-12	ref|XP_003537598.1	isoflavone reductase-like [Glycine max]
Vr43343	2.86	61.351	-4.423	7.69e-12	7.16e-11	ref|XP_003522447.1	transcription factor bHLH137-like [Glycine max]
Vr15204	1.556	36.315	-4.544	1.44e-12	1.46e-11	ref|XP_003549914.1	aspartic proteinase nepenthesin-1-like [Glycine max]
Vr44185	1.591	34.882	-4.455	1.15e-14	1.35e-13	ref|XP_003539979.1	auxin-induced protein 6B-like [Glycine max]
Vr45972	2.005	34.619	-4.11	0	0	ref|XP_003552563.1	UDP-glycosyltransferase 83A1-like [Glycine max]
Vr43861	1.055	27.165	-4.686	5.84e-14	6.61e-13	gb|ACC77197.1	isoflavone synthase 2 [Vigna unguiculata]
Vr43821	1.567	26.925	-4.103	5.31e-14	6.05e-13	dbj|BAA19605.1	ACC-oxidase [Vigna angularis]
Vr36176	0.996	24.966	-4.647	0	0	ref|XP_003529158.1	leucoanthocyanidin dioxygenase-like [Glycine max]
Vr51879	0.949	24.92	-4.714	5.28e-14	6.03e-13	ref|XP_003538177.1	cytokinin riboside 5'-monophosphate phosphoribohydrolase LOG1-like isoform 1 [Glycine max]
Vr55277	1.293	23.863	-4.206	6.53e-14	7.32e-13	ref|XP_003553873.1	lysine histidine transporter 1-like [Glycine max]
Vr41355	0.954	23.334	-4.613	4.92e-13	5.28e-12	ref|XP_003547247.1	beta-glucosidase 47-like [Glycine max]
Vr50932	0.776	20.024	-4.69	0	0	ref|XP_003531448.1	auxin-induced protein 10A5-like [Glycine max]
Vr61205	0.724	18.742	-4.694	0	0	ref|XP_003533482.1	auxin-induced protein 6B-like [Glycine max]
Vr59364	0.705	16.403	-4.54	5.84e-14	6.61e-13	ref|XP_003527363.1	auxin-induced protein 15A-like [Glycine max]
Vr61818	0.745	16.099	-4.433	3.06e-14	3.54e-13	ref|XP_003534354.1	auxin-induced protein 10A5-like [Glycine max]
Vr54148	0.837	15.334	-4.195	6e-14	6.76e-13	ref|XP_003553873.1	lysine histidine transporter 1-like [Glycine max]
Vr50428	0.74	15.229	-4.363	1.75e-14	2.04e-13	gb|AFK64683.1	isoflavone synthase [Pueraria candollei var. mirifica]
Vr33951	0.629	13.258	-4.397	7.48e-14	8.32e-13	ref|XP_003533557.1	isoflavone 2'-hydroxylase-like [Glycine max]
Vr81082	0.625	12.086	-4.274	7.48e-14	8.32e-13	ref|XP_003532972.1	auxin-induced protein 5NG4-like [Glycine max]
Vr32712	0.624	10.639	-4.092	0	0	ref|XP_003526427.1	pleiotropic drug resistance protein 1-like [Glycine max]
Vr44347	0.383	10.433	-4.768	5.48e-14	6.23e-13	ref|XP_003520449.1	leucoanthocyanidin dioxygenase-like [Glycine max]
Vr20141	0.488	9.201	-4.236	5.4e-14	6.14e-13	ref|NP_001237010.1	WRKY25 protein [Glycine max] gb|ABS18427.1| WRKY25 [Glycine max]
Vr14133	0.485	9.199	-4.246	0	0	ref|XP_003533486.1	auxin-induced protein 6B-like [Glycine max]
Vr100772	0.44	9.111	-4.37	1.55e-15	1.88e-14	ref|XP_003533484.1	auxin-induced protein 6B-like [Glycine max]
Vr42547	0.426	8.266	-4.277	8.88e-16	1.08e-14	gb|AAK18751.1	patatin-like protein [Vigna unguiculata]
Vr49780	0.316	8.181	-4.696	2.44e-15	2.93e-14	ref|XP_004505810.1	probable disease resistance RPP8-like protein 2-like [Cicer arietinum]
Vr153984	0.221	6.59	-4.899	2.44e-15	2.93e-14	ref|XP_003523505.1	auxin-induced protein X15-like [Glycine max]
Vr48206	0.225	6.331	-4.816	8.88e-16	1.08e-14	ref|XP_003523924.1	auxin-induced protein 5NG4-like [Glycine max]
Vr40704	0.226	5.317	-4.555	0	0	gb|AAK18751.1	patatin-like protein [Vigna unguiculata]
Vr80338	0.288	4.967	-4.107	6.62e-14	7.4e-13	ref|XP_003540372.1	zinc finger CCCH domain-containing protein 2-like [Glycine max]
Vr62122	0.208	4.914	-4.564	1.55e-15	1.88e-14	ref|XP_004486706.1	pleiotropic drug resistance protein 1-like [Cicer arietinum]
Vr28997	0.203	3.916	-4.269	8.88e-16	1.08e-14	ref|XP_003544784.1	ser/Thr-rich protein T10 in DGCR region-like [Glycine max]
Vr125617	0.113	3.415	-4.923	8.88e-16	1.08e-14	sp|P53391.1	High affinity sulfate transporter 1
Vr13406	132.564	1167.21	-3.138	0	0	gb|ACZ74696.1	formate dehydrogenase [Phaseolus vulgaris]
Vr377846	25.919	275.009	-3.407	0	0	sp|P32295.1	Indole-3-acetic acid-induced protein ARG7
Vr37396	17.742	253.059	-3.834	1.02e-11	9.21e-11	ref|XP_003520588.1	cytochrome P450 94A1-like [Glycine max]
Vr38917	15.751	202.271	-3.683	1.44e-12	1.46e-11	gb|ABQ10199.1	cysteine protease Cp1 [Actinidia deliciosa]
Vr38984	14.064	179.57	-3.674	1.1e-12	1.13e-11	ref|XP_003533785.1	cysteine proteinase [Glycine max]
Vr39412	21.249	170.841	-3.007	8.88e-12	8.13e-11	ref|XP_003540201.1	probable xyloglucan endotransglucosylase/hydrolase protein 32-like [Glycine max]
Vr39358	18.707	163.145	-3.125	0	0	gb|AAD37428.1	peroxidase 3 precursor [Phaseolus vulgaris]
Vr14418	14.32	127.864	-3.158	9.59e-12	8.72e-11	ref|XP_003542876.1	adenosine deaminase-like protein-like [Glycine max]
Vr38989	8.547	120.634	-3.819	1.4e-12	1.42e-11	gb|ACJ13761.1	aleurain-like protease [Helianthus annuus]
Vr23187	11.135	108.443	-3.284	0	0	ref|XP_003612372.1	Proton-coupled amino acid transporter [Medicago truncatula]
Vr36836	9.119	102.472	-3.49	8.86e-12	8.12e-11	ref|XP_003533487.1	auxin-induced protein X10A-like [Glycine max]
Vr35160	6.449	83.444	-3.694	0	0	ref|XP_004509636.1	fibroin heavy chain-like [Cicer arietinum]
Vr37285	8.431	74.57	-3.145	0	0	ref|XP_003530803.1	cellulose synthase-like protein E1-like [Glycine max]
Vr45191	4.989	67.016	-3.748	0	0	ref|XP_003540975.1	auxin-induced protein 6B-like [Glycine max]
Vr40642	7.751	65.43	-3.077	1.74e-12	1.74e-11	dbj|BAA01950.1	peroxidase [Vigna angularis]
Vr25044	7.702	64.516	-3.066	1.8e-11	1.57e-10	ref|XP_003519126.1	cytokinin riboside 5'-monophosphate phosphoribohydrolase LOG7-like [Glycine max]
Vr41019	6.341	54.965	-3.116	1.77e-11	1.54e-10	dbj|BAM93581.1	branched amino acid transaminase [Vigna unguiculata]
Vr35807	3.463	49.518	-3.838	2.16e-13	2.36e-12	ref|XP_003533487.1	auxin-induced protein X10A-like [Glycine max]
Vr12933	3.098	45.52	-3.877	1.43e-12	1.45e-11	gb|AFW90528.1	embryo-abundant protein EMB [Phaseolus vulgaris]
Vr45214	3.382	45.263	-3.743	1.06e-11	9.54e-11	ref|NP_001240972.1	cytochrome P450 82A3 [Glycine max]
Vr50705	3.407	41.283	-3.599	8.8e-13	9.16e-12	ref|XP_003540085.1	NAC domain-containing protein 72-like isoform 1 [Glycine max]
Vr46938	4.061	38.294	-3.237	1.86e-11	1.61e-10	ref|XP_003531474.1	probable GMP synthase [glutamine-hydrolyzing]-like [Glycine max]
Vr50284	4.303	37.825	-3.136	5.35e-12	5.09e-11	ref|XP_003524361.1	expansin-like B1-like [Glycine max]
Vr49919	3.98	36.511	-3.198	1.12e-11	1.01e-10	ref|XP_003533963.1	probable membrane-associated kinase regulator 6-like [Glycine max]
Vr44578	2.825	35.221	-3.64	0	0	dbj|BAA19605.1	ACC-oxidase [Vigna angularis]
Vr34023	3.151	34.493	-3.453	1.06e-11	9.56e-11	ref|XP_003545948.1	E3 ubiquitin-protein ligase RMA1H1-like [Glycine max]
Vr13298	3.813	32.977	-3.112	1.75e-12	1.75e-11	ref|XP_003594345.1	hypothetical protein MTR_2g027550 [Medicago truncatula]
Vr52438	2.848	31.942	-3.488	2.33e-13	2.54e-12	gb|AAO13795.1	putative sterol 4-alpha-methyl-oxidase [Gossypium arboreum]
Vr47846	2.437	30.63	-3.652	7.87e-13	8.26e-12	ref|XP_003552563.1	UDP-glycosyltransferase 83A1-like [Glycine max]
Vr21709	3.053	28.521	-3.224	7.7e-12	7.17e-11	ref|XP_003524028.1	protein IQ-DOMAIN 14-like [Glycine max]
Vr47942	1.383	21.487	-3.957	5.84e-14	6.61e-13	gb|ACC77197.1	isoflavone synthase 2 [Vigna unguiculata]
Vr49125	1.85	19.682	-3.411	0	0	ref|XP_003534672.1	isoliquiritigenin 2'-O-methyltransferase-like [Glycine max]
Vr47010	1.704	19.175	-3.492	0	0	ref|XP_003534672.1	isoliquiritigenin 2'-O-methyltransferase-like [Glycine max]
Vr62615	1.181	17.454	-3.886	1.24e-12	1.27e-11	ref|XP_003523313.1	flavanone 3-dioxygenase-like [Glycine max]
Vr56564	1.469	17.101	-3.541	4.93e-13	5.29e-12	ref|NP_001243813.1	cytokinin dehydrogenase 3-like [Glycine max]
Vr60819	1.319	16.526	-3.647	5.4e-14	6.14e-13	ref|XP_003553873.1	lysine histidine transporter 1-like [Glycine max]
Vr72516	1.544	14.226	-3.204	7.87e-13	8.26e-12	ref|XP_003531555.1	LL-diaminopimelate aminotransferase, chloroplastic-like [Glycine max]
Vr63542	1.095	13.514	-3.626	2.4e-14	2.78e-13	ref|XP_003628663.1	Sterol 4-alpha-methyl-oxidase [Medicago truncatula]
Vr31499	0.982	13.246	-3.753	6.57e-14	7.36e-13	ref|XP_003520600.1	ethylene-responsive transcription factor 15-like [Glycine max]
Vr48443	0.914	13.198	-3.853	6.79e-14	7.59e-13	ref|XP_003553514.1	pleiotropic drug resistance protein 1-like [Glycine max]
Vr52928	0.874	11.687	-3.741	6.53e-14	7.32e-13	ref|XP_003520600.1	ethylene-responsive transcription factor 15-like [Glycine max]
