# Supplementary material for: Transcriptomic analysis reveals the gene expression profile that specifically responds to IBA during adventitious rooting in mung bean seedlings
Source: BMC Genomics. 2016 Jan 12;17:43. doi: 10.1186/s12864-016-2372-4 (PMC4709940; doi:10.1186/s12864-016-2372-4)
Supplement: Additional file 7: — Top significantly up- and down- regulated DEGs involved in plant hormone signaling between the samples. (XLSX 16 kb) [file 12864_2016_2372_MOESM7_ESM.xlsx]

## Sheet: Sheet1
Gene_ID	Nr reference	Nr annotation	log2
			IBA6:Wat6	IBA24:Wat24	IBA24:IBA6
Vr14320	ref|XP_003536438.1	ABC transporter C family member 10-like	2.135
Vr14469	ref|XP_003527527.1	ABC transporter C family member 12-like	1.411		-2.228
Vr3776413	ref|XP_003542136.1	ABC transporter C family member 13-like	2.431
Vr39607	ref|XP_003533361.1	ABC transporter C family member 4-like	-2.579
Vr55433	ref|XP_003541373.1	ABC transporter C family member 5-like	2.416
Vr49217	ref|XP_003597683.1	ABC transporter G family member		1.064	2.425
Vr57711	ref|XP_003543624.1	ABC transporter G family member 36-like isoform 1			2.355
Vr46299	ref|XP_003543626.1	ABC transporter G family member 36-like isoform 3			2.184
Vr44237	ref|XP_003543626.1	ABC transporter G family member 36-like isoform 3			2.147
Vr25463	ref|XP_003520263.1	ABC transporter G family member 39-like		4.289	4.553
Vr48430	ref|XP_003525127.1	ABC transporter G family member 5-like			2.7
Vr377846	sp|P32295.1	Aux ARG7	2.401	1.243
Vr37789	ref|XP_003534344.1	Aux10A5-like	2.853		-4.631
Vr54648	ref|XP_003534348.1	Aux10A5-like	2.744		-6.066
Vr50932	ref|XP_003531448.1	Aux10A5-like	2.409		-4.69
Vr61818	ref|XP_003534354.1	Aux10A5-like	2.355		-4.433
Vr67853	ref|XP_003540658.1	Aux10A5-like		2.807
Vr59364	ref|XP_003527363.1	Aux15A-like	2.587		-4.54
Vr20330	ref|XP_003527361.1	Aux15A-like	2.397		-6.603
Vr47043	ref|XP_003537630.1	Aux15A-like			-2.398
Vr42292	sp|P32293.1	Aux22A	3.657
Vr42311	sp|P32293.1	Aux22A	3.503
Vr31234	ref|XP_004495393.1	Aux22B-like	2.212
Vr39198	dbj|BAA20847.1	Aux22C	3.024	3.574	-2.646
Vr39142	dbj|BAA20847.1	Aux22C	3.046	3.321	-2.925
Vr34639	dbj|BAA20849.1	Aux22E	2.83	2.345
Vr22359	ref|XP_003531568.1	Aux5NG4-like	1.335		-4.924
Vr13631	ref|XP_003530835.1	Aux5NG4-like	-3.001
Vr16770	ref|XP_003525855.1	Aux5NG4-like	-3.227	-2.339
Vr70628	ref|XP_003553929.1	Aux5NG4-like		-2.127
Vr30326	ref|XP_003556595.1	Aux5NG4-like		-2.47
Vr39702	ref|XP_003519813.1	Aux5NG4-like		-2.664	2.535
Vr51100	ref|XP_003527933.1	Aux5NG4-like		-3.453
Vr44245	ref|XP_003544681.1	Aux5NG4-like		-3.491
Vr67860	ref|XP_003544679.1	Aux5NG4-like			2.378
Vr47152	ref|XP_003528006.1	Aux5NG4-like			-2.171
Vr81082	ref|XP_003532972.1	Aux5NG4-like			-4.274
Vr48206	ref|XP_003523924.1	Aux5NG4-like			-4.816
Vr41572	ref|XP_003554607.1	Aux5NG4-like			8.482
Vr45209	ref|XP_003603566.1	Aux6B	4.271	1.898
Vr45191	ref|XP_003540975.1	Aux6B-like			-3.748
Vr63715	ref|XP_003534353.1	Aux6B-like	3.38		-5.493
Vr33544	ref|XP_003544393.1	Aux6B-like	3.108
Vr61205	ref|XP_003533482.1	Aux6B-like	2.886		-4.694
Vr44185	ref|XP_003539979.1	Aux6B-like	2.637		-4.455
Vr100772	ref|XP_003533484.1	Aux6B-like	2.385		-4.37
Vr14133	ref|XP_003533486.1	Aux6B-like	2.313		-4.246
Vr45524	ref|XP_003554700.1	AuxPCNT115-like	3.068		-2.364
Vr36836	ref|XP_003533487.1	AuxX10A-like	2.386	2.227	-3.49
Vr35807	ref|XP_003533487.1	AuxX10A-like	2.102		-3.838
Vr81834	ref|XP_003540900.1	AuxX10A-like		2.752
Vr153984	ref|XP_003523505.1	AuxX15-like	3.55		-4.899
Vr36822	gb|AAA87182.1	auxin-induced protein	3.904	1.896	-5.107
Vr41109	gb|ACD63851.1	IAA-induced-like protein		3.189
Vr14895	ref|XP_003553972.1	auxin signaling F-box 3-like	2.815
Vr51177	ref|XP_003528524.1	auxin-binding protein ABP19a-like		3.404	NA
Vr39652	gb|AGJ95058.1	PIN4b	-1.878
Vr21159	gb|ABN08535.1	auxin efflux carrier		1.417
Vr35005	ref|XP_003529411.1	auxin efflux carrier component 3-like		1.053
Vr13292	gb|AAR18696.1	auxin transporter protein 1	1.853	1.418
Vr57650	ref|XP_003552458.1	auxin transporter-like protein 1-like		1.224	2.751
Vr53531	ref|XP_003544105.1	auxin transporter-like protein 1-like		1.087	2.48
Vr40921	ref|XP_003552233.1	auxin transporter-like protein 2-like	1.837	1.237
Vr13292	ref|XP_003529145.1	auxin transporter-like protein 2-like	1.741	1.212
Vr40883	ref|XP_003557091.1	auxin transporter-like protein 2-like	1.607	1.447
Vr104870	ref|XP_003523499.1	auxin transporter-like protein 5-like	3.014
Vr32198	ref|XP_003552183.1	auxin response factor 9-like		-1.224
Vr40429	ref|XP_003529091.1	auxin response factor 25-like	1.23
Vr22278	ref|XP_003541371.1	auxin-responsive protein IAA11-like	2.416
Vr44933	ref|XP_003542633.1	auxin-responsive protein IAA12-like	3.389
Vr44933	ref|XP_003542633.1	auxin-responsive protein IAA12-like		4.365
Vr32189	ref|XP_003556389.1	auxin-responsive protein IAA14-like	1.146
Vr27012	ref|XP_003521622.1	auxin-responsive protein IAA20-like	2.882
Vr45121	ref|XP_003530133.1	auxin-responsive protein IAA27-like	1.969	1.568
Vr47439	ref|XP_003530133.1	auxin-responsive protein IAA27-like		2.325
Vr16403	ref|XP_003535301.1	auxin-responsive protein IAA30-like	3.779	2.985
Vr54131	ref|XP_004497045.1	auxin-responsive protein IAA32-like	2.447		-2.61
Vr32636	ref|XP_003517136.1	auxin-responsive protein IAA8		1.049
Vr39322	emb|CAA42636.1	auxin-responsive GH3 product	6.359	5.205	-2.484
Vr43822	ref|XP_003518806.1	IAA-amido synthetase GH3.1-like		1.271
Vr42095	ref|XP_003539320.1	IAA-amido synthetase GH3.1-like isoform 1	4.134	3.499
Vr13365	ref|XP_003539320.1	IAA-amido synthetase GH3.1-like isoform 1	3.727	3.592
Vr41585	ref|XP_003539321.1	IAA-amido synthetase GH3.1-like isoform 2	3.801	3.406
Vr13365	ref|XP_003539321.1	IAA-amido synthetase GH3.1-like isoform 2	3.759	3.196
Vr43538	ref|XP_003540050.1	IAA-amido synthetase GH3.6-like	2.936	1.837
Vr67198	ref|XP_003543279.1	IAA-amido synthetase GH3.6-like	2.556
Vr91110	ref|XP_003543279.1	IAA-amido synthetase GH3.6-like	2.442
Vr27434	ref|XP_003540863.1	IAA-amido synthetase GH3.6-like		3.675
Vr44396	ref|XP_003543612.1	IAA-amino acid hydrolase ILR1-like 4-like	-2.421
Vr43994	ref|XP_003543612.1	IAA-amino acid hydrolase ILR1-like 4-like	-2.555
Vr12859	ref|XP_003543612.1	IAA-amino acid hydrolase ILR1-like 4-like	-2.571
Vr13326	ref|XP_003526641.1	IAA-amino acid hydrolase ILR1-like 6-like	-3.11
Vr56564	ref|NP_001243813.1	cytokinin dehydrogenase 3-like			-3.541
Vr24036	ref|XP_003532338.1	cytokinin hydroxylase-like		-2.913
Vr41957	ref|NP_001238660.1	cytokinin induced message	4.531	5.972
Vr51879	ref|XP_003538177.1	cytokinin riboside 5'-monophosphate phosphoribohydrolase LOG1-like isoform 1		-2.015	-4.714
Vr25044	ref|XP_003519126.1	cytokinin riboside 5'-monophosphate phosphoribohydrolase LOG7-like			-3.066
Vr38774	dbj|BAB83762.1	ACC oxidase			-2.003
Vr40791	gb|AAC48922.1	ACC oxidase homolog			-2.085
Vr36240	ref|XP_003545591.1	ACC oxidase-like			-2.246
Vr44578	dbj|BAA19605.1	ACC-oxidase			-3.64
Vr43821	dbj|BAA19605.1	ACC-oxidase			-4.103
Vr44772	emb|CAA77688.1	ACC synthase	2.562		-2.854
Vr45385	dbj|BAA19161.1	ACC synthase	4.07		-5.816
Vr10988	gb|AAD41083.1	ACC synthase	3.808
Vr10942	gb|AAD41083.1	ACC synthase	3.263	4.077	-2.814
Vr36053	gb|EOX91272.1	AP2/B3-like transcriptional factor family protein, putative			3.035
Vr197582	ref|XP_002331947.1	AP2/ERF domain-containing transcription factor	2.04
Vr28084	ref|XP_003541472.1	AP2-like ethylene-responsive transcription factor AIL5-like		1.069
Vr28232	ref|XP_003517351.1	AP2-like ethylene-responsive transcription factor AIL6-like	2.943	1.761
Vr25269	ref|XP_003552462.1	AP2-like ethylene-responsive transcription factor BBM2-like			4.053
Vr130217	ref|XP_003551311.1	AP2-like ethylene-responsive transcription factor PLT2-like		2.565
Vr72402	ref|XP_003590633.1	ethylene receptor		2.76	3.662
Vr48553	ref|XP_003551231.1	ethylene-overproduction protein 1-like	-1.008
Vr53165	ref|XP_003539361.1	ethylene-overproduction protein 1-like		-1.369
Vr52928	ref|XP_003520600.1	ethylene-responsive transcription factor 15-like			-3.741
Vr31499	ref|XP_003520600.1	ethylene-responsive transcription factor 15-like			-3.753
Vr30921	ref|XP_003541350.1	ethylene-responsive transcription factor 1B-like	5.409		-6.564
Vr185830	ref|XP_003553765.1	ethylene-responsive transcription factor 1B-like	3.759
Vr54926	ref|XP_003537003.1	ethylene-responsive transcription factor 1B-like		-2.032
Vr39195	ref|XP_003539941.1	ethylene-responsive transcription factor 9-like	1.14
Vr11540	ref|XP_003538682.1	ethylene-responsive transcription factor CRF2-like			4.111
Vr25365	ref|XP_003538682.1	ethylene-responsive transcription factor CRF2-like			3.746
Vr160630	ref|XP_003524443.1	ethylene-responsive transcription factor CRF2-like			3.388
Vr47262	ref|XP_003527973.1	ethylene-responsive transcription factor CRF4-like	2.331
Vr13941	ref|XP_003542132.1	ethylene-responsive transcription factor ERF003-like	2.431
Vr114531	ref|XP_003536272.1	ethylene-responsive transcription factor ERF062-like	3.923
Vr42199	ref|XP_003528650.1	ethylene-responsive transcription factor ERF086-like	3.02	2.019
Vr118414	ref|XP_003528650.1	ethylene-responsive transcription factor ERF086-like			3.439
Vr28889	ref|XP_003555421.1	ethylene-responsive transcription factor ERF088-like	3.443	2.957
Vr12117	ref|XP_003547160.1	ethylene-responsive transcription factor ERF091-like		4.161	3.533
Vr65533	ref|XP_003518150.1	ethylene-responsive transcription factor LEP-like	2.311
Vr14121	ref|XP_003548487.1	ethylene-responsive transcription factor LEP-like			3.463
Vr51969	ref|XP_003522617.1	ethylene-responsive transcription factor SHINE 3-like	-3.726	-2.735
Vr39525	gb|ADX36135.1	gibberellic acid-stimulated protein 1	2.065	2.855	2.859
Vr40878	gb|AAC49758.1	gibberellin 20-oxidase			-2.228
Vr50138	dbj|BAD99507.1	gibberellin 2-oxidase			-2.218
Vr35847	dbj|BAD99508.1	gibberellin 2-oxidase			-2.949
Vr20642	ref|XP_003538628.1	gibberellin 2-beta-dioxygenase 8-like			-5.25
Vr44766	ref|XP_003543662.1	gibberellin 3-beta-dioxygenase 1-like			-3.221
Vr28139	ref|XP_003523702.1	gibberellin 3-beta-dioxygenase 3-like	6.322	5.936	2.863
Vr38378	gb|AAY51975.1	GIR1			-4.337
