# Supplementary material for: Transcriptomic analysis reveals the gene expression profile that specifically responds to IBA during adventitious rooting in mung bean seedlings
Source: BMC Genomics. 2016 Jan 12;17:43. doi: 10.1186/s12864-016-2372-4 (PMC4709940; doi:10.1186/s12864-016-2372-4)
Supplement: Additional file 8: — Top most differentially expressed transcription factor (TF) coding genes between the samples. (XLSX 12 kb) [file 12864_2016_2372_MOESM8_ESM.xlsx]

## Sheet: Sheet1
				Log2
Gene ID	Nr reference	Nr annotation	IBA6:Wat6	IBA24:Wat24	IBA24:IBA6
Vr49314	ref|XP_003531470.1	protein SOMBRERO-like	5.245	3.997
Vr89695	ref|XP_003527229.1	ethylene-responsive transcription factor 4-like	5.203		1.363
Vr44306	ref|XP_003531470.1	protein SOMBRERO-like	5.114	3.616
Vr16751	ref|XP_003543850.1	protein FEZ-like	4.59		2.768
Vr42567	ref|XP_003541340.1	LOB domain-containing protein 29-like	4.47	3.94
Vr47852	ref|XP_003541339.1	LOB domain-containing protein 16-like	4.117	3.176
Vr24221	ref|XP_003546861.1	homeobox-leucine zipper protein HOX27-like	2.825
Vr34156	ref|XP_003528790.1	transcription factor bHLH13-like	2.509
Vr44175	ref|XP_003540131.1	auxin response factor 1-like	2.445
Vr13493	ref|XP_003538668.1	heat shock protein STI-like	2.432
Vr33273	ref|XP_003541762.1	transcription factor bHLH112-like	2.238	-1.294
Vr37383	ref|XP_003540090.1	zinc finger CCCH domain-containing protein 16-like	2.223
Vr50746	ref|XP_003536509.1	heat stress transcription factor A-6b-like	2.135		-1.724
Vr45177	ref|XP_003529850.1	CCAAT/enhancer-binding protein zeta-like	2
Vr13148	ref|XP_003528525.1	MYB-related protein 308-like	1.429	-2.221	1.027
Vr51969	ref|XP_003522617.1	ethylene-responsive transcription factor SHINE 3-like	-1.006	-2.735
Vr42816	ref|XP_003534196.1	heat stress transcription factor C-1-like	-1.141		-2.522
Vr40604	ref|XP_004288488.1	NAC domain-containing protein 2-like	-1.584		-2.268
Vr80338	ref|XP_003540372.1	zinc finger CCCH domain-containing protein 2-like	-1.788	-1.4	-4.107
Vr40047	ref|NP_001237649.1	bZIP transcription factor bZIP125	-2.012
Vr39799	gb|ABH02878.1	MYB transcription factor MYB134	-2.079	-1.241	2.479
Vr125069	ref|XP_003540944.1	zinc finger protein MAGPIE-like	-2.162
Vr31512	ref|XP_003533364.1	transcription factor BEE 3-like	-2.579	-1.775	-5
Vr47916	ref|XP_003531496.1	LOB domain-containing protein 4-like	-2.612	-1.298	1.639
Vr21172	ref|XP_003530013.1	NAC domain-containing protein 100-like	-3.052		2.55
Vr52381	ref|XP_003548053.1	NAC domain-containing protein 29-like	-3.248		-1.289
Vr37337	ref|XP_003539907.1	zinc finger CCCH domain-containing protein 53-like	-3.477
Vr39993	ref|XP_003522851.1	zinc finger protein GIS2-like	-3.726
Vr52038	ref|XP_003551736.1	dof zinc finger protein DOF5.2-like	-4.005
Vr52938	ref|XP_003528535.1	homeobox-leucine zipper protein ATHB-17-like	-4.008	1.664
Vr12913	ref|XP_003531962.1	transcription factor MYC2-like	-4.062
Vr21118	ref|XP_003544066.1	LOB domain-containing protein 21-like	-4.11	-2.633
Vr13888	gb|AFQ93674.1	heat shock transcription factor HSFB1	-4.149		1.06
Vr10443	ref|XP_003530679.1	homeobox-leucine zipper protein HAT7-like	-4.469
Vr67015	ref|XP_003548904.1	BEL1-like homeodomain protein 2-like	-5.815	-3.239	4.004
Vr73255	ref|XP_003533583.1	probable WRKY transcription factor 2-like	-5.994
Vr11207	ref|XP_003616581.1	WUSCHEL-related homeobox		2.418	2.008
Vr44886	ref|XP_003544814.1	transcription factor bHLH96-like		1.482	2.438
Vr42798	ref|XP_003553967.1	auxin-induced protein PCNT115-like		1.42	-2.402
Vr77701	ref|XP_003530677.1	zinc finger protein CONSTANS-LIKE 16-like		-1.067	3.531
Vr59270	ref|XP_003532909.1	homeobox protein BEL1 homolog		-1.119	2.15
Vr43343	ref|XP_003522447.1	transcription factor bHLH137-like		-1.304	-4.423
Vr57434	gb|ACT82839.1	transcription factor MYB363		-1.31	3.018
Vr42870	ref|NP_001238061.1	NAC domain protein		-1.389	-2.603
Vr31836	ref|XP_003538193.1	zinc finger protein ZAT5-like		-1.403	2.256
Vr10317	ref|XP_003555012.1	myb-related protein 315-like		-1.475	-3.751
Vr44946	ref|XP_003544508.1	homeobox-leucine zipper protein HOX19-like		-2.002
Vr25307	ref|XP_003548354.1	ethylene-responsive transcription factor ERF023-like		-2.009
Vr54926	ref|XP_003537003.1	ethylene-responsive transcription factor 1B-like		-2.032	-1.462
Vr26048	ref|XP_003529766.1	AP2-like ethylene-responsive transcription factor		-2.049
Vr26197	ref|XP_003516624.1	transcription factor RAX3-like		-2.079
Vr28888	ref|XP_003550639.1	homeobox-leucine zipper protein HAT14-like		-2.192
Vr13390	ref|XP_003539874.1	transcription factor CPC		-2.205	1.209
Vr30061	ref|XP_003520081.1	dof zinc finger protein DOF5.2-like		-2.208
Vr50997	ref|XP_003535723.1	transcription factor MYB21-like		-2.486	-2.35
Vr42963	ref|XP_003523223.1	NAC domain-containing protein 19		-2.601	-1.638
Vr24184	ref|XP_003525974.1	zinc finger CCCH domain-containing protein 20-like		-3.174	-1.964
Vr32799	ref|XP_003533529.1	transcription factor MYB113-like		-4.339	1.511
Vr25638	ref|XP_003531559.1	NAC domain-containing protein 68-like			2.881
Vr13836	gb|ABH02918.1	MYB transcription factor MYB114			2.768
Vr26937	ref|XP_003531959.1	transcription factor bHLH96-like			2.245
Vr93703	ref|XP_003529233.1	zinc finger protein 7-like			2.089
Vr51844	ref|XP_003541400.1	transcription factor ASG4-like			2.044
Vr50967	ref|XP_003546861.1	homeobox-leucine zipper protein HOX27-like			-2.548
Vr35177	ref|XP_003537038.1	heat stress transcription factor A-3-like			-2.647
Vr50705	ref|XP_003540085.1	NAC domain-containing protein 72-like isoform 1			-3.599
Vr31499	ref|XP_003520600.1	ethylene-responsive transcription factor 15-like			-3.753
Vr12598	ref|XP_003517303.1	transcription factor HEC1-like			-5.684
